# Supplementary material for: Molecular basis of TASL recruitment by the peptide/histidine transporter 1, PHT1
Source: Nat Commun. 2023 Sep 14;14:5696. doi: 10.1038/s41467-023-41420-5 (PMC10502012; doi:10.1038/s41467-023-41420-5)
Supplement: Supplementary file 4 — Source Data [file 41467_2023_41420_MOESM4_ESM.xlsx]

## Sheet: Figure1a
	Measurement 1		Measurement 2		Measurement 3
Substrate	Tm	ΔTm	Tm	ΔTm	Tm	ΔTm
A	322.057	0.336324	321.472	0.29871	321.6	0.280478
C	320.816	-0.904629	320.634	-0.53985	321.017	-0.302763
D	321.926	0.20614	321.356	0.182905	321.49	0.170478
E	322.091	0.370399	321.442	0.268889	321.81	0.490478
F	322.185	0.464697	321.416	0.242589	321.362	0.0420233
G	322.06	0.339733	321.401	0.227878	321.86	0.540478
H	321.896	0.175545	321.257	0.0833396	321.67	0.350478
I	321.883	0.162585	321.261	0.0873206	321.45	0.130478
K	322.135	0.415043	321.477	0.303603	320.92	-0.399522
L	322.182	0.461809	321.525	0.351658	321.43	0.110478
M	321.99	0.269193	321.765	0.591903	321.33	0.0104778
N	321.913	0.192681	321.517	0.343811	321.78	0.460478
P	321.854	0.133155	321.429	0.255237	320.86	-0.459522
Q	322.021	0.300875	321.576	0.402173	321.46	0.140478
R	322.157	0.436903	321.564	0.390544	321.677	0.357566
S	321.9	0.17916	321.519	0.345431	320.91	-0.409522
T	321.968	0.247444	321.485	0.311531	321.24	-0.0795222
V	322.002	0.282036	321.388	0.214466	320.96	-0.359522
AA	322.352	0.631251	321.676	0.502216	321.42	0.100478
βALAβALA	321.945	0.22464	320.537	-0.636607	321.12	-0.199522
AD	322.207	0.486152	321.673	0.499452	320.93	-0.389522
AE	322.144	0.423955	321.51	0.336889	321.755	0.43547
AF	325.813	4.09225	325.089	3.91594	324.4	3.08048
AH	322.88	1.15963	322.441	1.26785	322.356	1.03642
AI	324.78	3.05993	323.806	2.63203	322.98	1.66048
AK	322.272	0.551259	321.526	0.352805	321.919	0.599474
AL	324.471	2.75028	323.677	2.50376	323.07	1.75048
AP	322.458	0.738087	322.389	1.21538	322.017	0.697744
AR	322.218	0.497904	322.362	1.18894	322.008	0.688868
AV	323.373	1.65287	322.6	1.42606	322.6	1.28048
DA	322.026	0.306129	321.493	0.319804	321.714	0.394021
EA	322.072	0.351536	321.508	0.334735	321.427	0.107702
EE	322.008	0.287737	321.579	0.405541	320.93	-0.389522
EK	322.133	0.412234	321.535	0.361189	320.56	-0.759522
ES	322.01	0.28954	321.624	0.450393	320.91	-0.409522
FA	328.568	6.8472	328.542	7.36859	328.336	7.01674
GD	322.093	0.372938	321.717	0.54388	321.857	0.536985
GG	322.093	0.372218	321.526	0.352566	320.13	-1.18952
GH	322.134	0.41356	321.558	0.384197	321.65	0.33095
HA	322.548	0.827578	322.077	0.903909	322.153	0.833759
HD	322.268	0.547907	321.754	0.580866	322.022	0.702912
HE	322.083	0.362966	321.624	0.450889	322.001	0.681184
HH	322.346	0.625362	322.204	1.03014	322.345	1.02538
HK	322.46	0.739394	321.999	0.8258	322.273	0.953005
HS	322.465	0.744765	322.009	0.835729	322.202	0.88281
KA	326.246	4.52587	326.034	4.86082	326.057	4.73741
KK	322.656	0.935167	322.099	0.925302	322.187	0.867272
KP	327.953	6.23298	327.205	6.03182	327.475	6.15531
KV	330.13	8.40927	330.042	8.86858	329.58	8.26048
LA	330.352	8.63167	329.563	8.38955	329.742	8.42265
LL	331.177	9.45709	330.548	9.37453	329.73	8.41048
MS	324.92	3.19957	324.218	3.04454	322.67	1.35048
MT	327.337	5.61707	326.537	5.36299	325.43	4.11048
NV	322.946	1.22517	322.647	1.47353	321.82	0.500478
PA	322.297	0.576991	321.75	0.576022	321.959	0.639305
RA	324.944	3.22364	324.039	2.86566	324.392	3.07291
RE	322.579	0.85901	321.859	0.685869	322.137	0.81761
RF	331.614	9.89348	331.061	9.88773	330.55	9.23048
RP	326.646	4.92527	325.879	4.70501	323.9	2.58048
SL	323.122	1.40177	322.239	1.0651	322.517	1.19756
SH	322.43	0.709607	321.945	0.771366	321.885	0.565104
TQ	322.525	0.804316	321.947	0.773657	321.31	-0.00952222
TF	325.118	3.39759	324.289	3.11544	323.53	2.21048
AAA	322.576	0.855295	322.146	0.972698	321.86	0.540478
ALA	322.855	1.13479	322.756	1.58283	321.76	0.440478
APF	325.319	3.59875	325.071	3.89733	323.03	1.71048
FAA	324.49	2.7692	323.555	2.38166	322.48	1.16048
FAD	322.77	1.04951	322.188	1.01446	321.17	-0.149522
FAL	328.442	6.72197	327.799	6.6256	326.12	4.80048
FAQ	322.765	1.04477	322.162	0.988171	321.28	-0.0395222
GGH	321.886	0.165777	321.529	0.35591	319.88	-1.43952
LGG	322.967	1.24662	322.731	1.55767	321.78	0.460478
LLA	326.477	4.75691	325.652	4.47877	324.65	3.33048
MAS	322.379	0.658191	321.734	0.560466	321.665	0.365466
MRF	324.627	2.90695	323.914	2.74041	322.43	1.11048
EVF	322.663	0.942996	321.995	0.82171	321.983	0.662982
GPE	322.334	0.613829	321.841	0.66738	321.827	0.507407
GPA	322.184	0.463686	321.539	0.365866	321.755	0.43498
PVG	322.172	0.451427	321.541	0.367517	321.718	0.397989
L-carnosine	321.978	0.258081	321.37	0.196336	321.463	0.143316
fMLP	323.803	2.08312	322.995	1.8214	323.61	2.29035
MDP	321.973	0.253063	321.442	0.268136	321.533	0.213919
L-Anserine	322.231	0.510874	321.715	0.541699	321.605	0.285955
controls
ggPHT1	321.801		321.325		321.296
ggPHT1	321.774		321.207		321.353
ggPHT1	321.635		321.241		321.4
ggPHT1	321.796		320.989		321.23
ggPHT1	321.597		321.106

## Sheet: Figure 1b
				Figure 1b - 4-12 % SDS-PAGE gel; coomassie stained

## Sheet: Figure 1c
Temperature (°C)	PHT1	PHT1-Sb27
20	0.001082	0.001193
20.022	0.001082	0.001191
20.043	0.001081	0.00119
20.065	0.001081	0.001188
20.086	0.001081	0.001187
20.108	0.00108	0.001185
20.129	0.00108	0.001184
20.151	0.001079	0.001182
20.172	0.001079	0.001181
20.194	0.001079	0.001179
20.215	0.001078	0.001178
20.237	0.001078	0.001176
20.258	0.001078	0.001175
20.28	0.001077	0.001173
20.301	0.001077	0.001172
20.323	0.001076	0.00117
20.344	0.001076	0.001169
20.366	0.001076	0.001168
20.387	0.001075	0.001166
20.409	0.001075	0.001165
20.43	0.001075	0.001163
20.452	0.001074	0.001162
20.473	0.001074	0.00116
20.495	0.001073	0.001159
20.516	0.001073	0.001157
20.538	0.001073	0.001156
20.559	0.001072	0.001154
20.581	0.001072	0.001153
20.602	0.001072	0.001151
20.624	0.001071	0.00115
20.645	0.001071	0.001149
20.667	0.001071	0.001147
20.688	0.00107	0.001146
20.71	0.00107	0.001144
20.731	0.00107	0.001143
20.753	0.001069	0.001141
20.775	0.001069	0.00114
20.796	0.001069	0.001139
20.818	0.001068	0.001137
20.839	0.001068	0.001136
20.861	0.001068	0.001134
20.882	0.001067	0.001133
20.904	0.001067	0.001132
20.925	0.001067	0.00113
20.947	0.001066	0.001129
20.968	0.001066	0.001127
20.99	0.001066	0.001126
21.011	0.001065	0.001125
21.033	0.001065	0.001123
21.054	0.001065	0.001122
21.076	0.001064	0.00112
21.097	0.001064	0.001119
21.119	0.001064	0.001118
21.14	0.001063	0.001116
21.162	0.001063	0.001115
21.183	0.001063	0.001114
21.205	0.001063	0.001112
21.226	0.001062	0.001111
21.248	0.001062	0.001109
21.269	0.001062	0.001108
21.291	0.001061	0.001107
21.312	0.001061	0.001105
21.334	0.001061	0.001104
21.355	0.00106	0.001103
21.377	0.00106	0.001101
21.398	0.00106	0.0011
21.42	0.00106	0.001099
21.441	0.001059	0.001097
21.463	0.001059	0.001096
21.485	0.001059	0.001095
21.506	0.001058	0.001094
21.528	0.001058	0.001092
21.549	0.001058	0.001091
21.571	0.001058	0.00109
21.592	0.001057	0.001088
21.614	0.001057	0.001087
21.635	0.001057	0.001086
21.657	0.001057	0.001085
21.678	0.001056	0.001083
21.7	0.001056	0.001082
21.721	0.001056	0.001081
21.743	0.001055	0.001079
21.764	0.001055	0.001078
21.786	0.001055	0.001077
21.807	0.001055	0.001076
21.829	0.001054	0.001074
21.85	0.001054	0.001073
21.872	0.001054	0.001072
21.893	0.001054	0.001071
21.915	0.001053	0.001069
21.936	0.001053	0.001068
21.958	0.001053	0.001067
21.979	0.001053	0.001066
22.001	0.001052	0.001065
22.022	0.001052	0.001063
22.044	0.001052	0.001062
22.065	0.001052	0.001061
22.087	0.001051	0.00106
22.108	0.001051	0.001059
22.13	0.001051	0.001057
22.151	0.001051	0.001056
22.173	0.00105	0.001055
22.194	0.00105	0.001054
22.216	0.00105	0.001053
22.238	0.00105	0.001052
22.259	0.001049	0.00105
22.281	0.001049	0.001049
22.302	0.001049	0.001048
22.324	0.001049	0.001047
22.345	0.001048	0.001046
22.367	0.001048	0.001045
22.388	0.001048	0.001043
22.41	0.001048	0.001042
22.431	0.001047	0.001041
22.453	0.001047	0.00104
22.474	0.001047	0.001039
22.496	0.001047	0.001038
22.517	0.001046	0.001037
22.539	0.001046	0.001035
22.56	0.001046	0.001034
22.582	0.001045	0.001033
22.603	0.001045	0.001032
22.625	0.001045	0.001031
22.646	0.001045	0.00103
22.668	0.001044	0.001029
22.689	0.001044	0.001028
22.711	0.001044	0.001027
22.732	0.001044	0.001025
22.754	0.001043	0.001024
22.775	0.001043	0.001023
22.797	0.001043	0.001022
22.818	0.001043	0.001021
22.84	0.001042	0.00102
22.861	0.001042	0.001019
22.883	0.001042	0.001018
22.904	0.001042	0.001016
22.926	0.001041	0.001015
22.948	0.001041	0.001014
22.969	0.001041	0.001013
22.991	0.001041	0.001012
23.012	0.00104	0.001011
23.034	0.00104	0.00101
23.055	0.00104	0.001009
23.077	0.001039	0.001007
23.098	0.001039	0.001006
23.12	0.001039	0.001005
23.141	0.001039	0.001004
23.163	0.001038	0.001003
23.184	0.001038	0.001002
23.206	0.001038	0.001001
23.227	0.001038	0.000999
23.249	0.001037	0.000998
23.27	0.001037	0.000997
23.292	0.001037	0.000996
23.313	0.001036	0.000995
23.335	0.001036	0.000993
23.356	0.001036	0.000992
23.378	0.001036	0.000991
23.399	0.001035	0.00099
23.421	0.001035	0.000989
23.442	0.001035	0.000987
23.464	0.001034	0.000986
23.485	0.001034	0.000985
23.507	0.001034	0.000984
23.528	0.001034	0.000982
23.55	0.001033	0.000981
23.571	0.001033	0.00098
23.593	0.001033	0.000979
23.614	0.001033	0.000977
23.636	0.001032	0.000976
23.657	0.001032	0.000975
23.679	0.001032	0.000973
23.701	0.001032	0.000972
23.722	0.001031	0.000971
23.744	0.001031	0.00097
23.765	0.001032	0.000969
23.787	0.001032	0.000968
23.808	0.001032	0.000967
23.83	0.001032	0.000967
23.851	0.001032	0.000966
23.873	0.001033	0.000965
23.894	0.001033	0.000964
23.916	0.001033	0.000963
23.937	0.001034	0.000963
23.959	0.001034	0.000962
23.98	0.001034	0.000961
24.002	0.001035	0.00096
24.023	0.001035	0.000959
24.045	0.001036	0.000959
24.066	0.001036	0.000958
24.088	0.001037	0.000957
24.109	0.001037	0.000956
24.131	0.001038	0.000955
24.152	0.001038	0.000955
24.174	0.001039	0.000954
24.195	0.00104	0.000953
24.217	0.00104	0.000952
24.238	0.001041	0.000951
24.26	0.001042	0.000951
24.281	0.001042	0.00095
24.303	0.001043	0.000949
24.324	0.001044	0.000948
24.346	0.001044	0.000948
24.367	0.001045	0.000947
24.389	0.001046	0.000946
24.41	0.001047	0.000946
24.432	0.001048	0.000945
24.454	0.001048	0.000944
24.475	0.001049	0.000943
24.497	0.00105	0.000943
24.518	0.001051	0.000942
24.54	0.001052	0.000941
24.561	0.001053	0.000941
24.583	0.001054	0.00094
24.604	0.001055	0.000939
24.626	0.001056	0.000939
24.647	0.001057	0.000938
24.669	0.001058	0.000938
24.69	0.001059	0.000937
24.712	0.00106	0.000936
24.733	0.001061	0.000936
24.755	0.001062	0.000935
24.776	0.001063	0.000935
24.798	0.001064	0.000934
24.819	0.001065	0.000934
24.841	0.001066	0.000933
24.862	0.001067	0.000932
24.884	0.001068	0.000932
24.905	0.001069	0.000932
24.927	0.00107	0.000931
24.948	0.001071	0.000931
24.97	0.001072	0.00093
24.991	0.001073	0.00093
25.013	0.001074	0.000929
25.034	0.001076	0.000929
25.056	0.001077	0.000929
25.077	0.001078	0.000928
25.099	0.001079	0.000928
25.12	0.00108	0.000927
25.142	0.001081	0.000927
25.164	0.001083	0.000927
25.185	0.001084	0.000927
25.207	0.001085	0.000926
25.228	0.001086	0.000926
25.25	0.001087	0.000926
25.271	0.001088	0.000925
25.293	0.00109	0.000925
25.314	0.001091	0.000925
25.336	0.001092	0.000925
25.357	0.001093	0.000925
25.379	0.001094	0.000924
25.4	0.001095	0.000924
25.422	0.001097	0.000924
25.443	0.001098	0.000924
25.465	0.001099	0.000924
25.486	0.0011	0.000924
25.508	0.001101	0.000924
25.529	0.001103	0.000923
25.551	0.001104	0.000923
25.572	0.001105	0.000923
25.594	0.001106	0.000923
25.615	0.001107	0.000923
25.637	0.001108	0.000923
25.658	0.00111	0.000923
25.68	0.001111	0.000923
25.701	0.001112	0.000923
25.723	0.001113	0.000923
25.744	0.001114	0.000923
25.766	0.001115	0.000923
25.787	0.001117	0.000923
25.809	0.001118	0.000923
25.83	0.001119	0.000923
25.852	0.00112	0.000922
25.873	0.001121	0.000922
25.895	0.001122	0.000922
25.917	0.001124	0.000922
25.938	0.001125	0.000922
25.96	0.001126	0.000922
25.981	0.001127	0.000922
26.003	0.001128	0.000922
26.024	0.001129	0.000922
26.046	0.00113	0.000922
26.067	0.001132	0.000922
26.089	0.001133	0.000922
26.11	0.001134	0.000922
26.132	0.001135	0.000922
26.153	0.001136	0.000922
26.175	0.001137	0.000922
26.196	0.001138	0.000921
26.218	0.001139	0.000921
26.239	0.00114	0.000921
26.261	0.001142	0.000921
26.282	0.001143	0.000921
26.304	0.001144	0.000921
26.325	0.001145	0.000921
26.347	0.001146	0.00092
26.368	0.001147	0.00092
26.39	0.001148	0.00092
26.411	0.001149	0.00092
26.433	0.00115	0.00092
26.454	0.001151	0.000919
26.476	0.001152	0.000919
26.497	0.001153	0.000919
26.519	0.001154	0.000918
26.54	0.001156	0.000918
26.562	0.001157	0.000918
26.583	0.001158	0.000918
26.605	0.001159	0.000917
26.627	0.00116	0.000917
26.648	0.001161	0.000916
26.67	0.001162	0.000916
26.691	0.001163	0.000916
26.713	0.001164	0.000915
26.734	0.001165	0.000915
26.756	0.001166	0.000914
26.777	0.001167	0.000914
26.799	0.001168	0.000913
26.82	0.00117	0.000913
26.842	0.001171	0.000912
26.863	0.001172	0.000912
26.885	0.001173	0.000911
26.906	0.001174	0.00091
26.928	0.001175	0.00091
26.949	0.001176	0.000909
26.971	0.001178	0.000909
26.992	0.001179	0.000908
27.014	0.00118	0.000907
27.035	0.001181	0.000906
27.057	0.001183	0.000906
27.078	0.001184	0.000905
27.1	0.001185	0.000904
27.121	0.001186	0.000903
27.143	0.001188	0.000903
27.164	0.001189	0.000902
27.186	0.00119	0.000901
27.207	0.001192	0.0009
27.229	0.001193	0.000899
27.25	0.001194	0.000899
27.272	0.001196	0.000898
27.293	0.001197	0.000897
27.315	0.001199	0.000896
27.336	0.0012	0.000895
27.358	0.001202	0.000894
27.38	0.001203	0.000893
27.401	0.001205	0.000892
27.423	0.001206	0.000891
27.444	0.001208	0.00089
27.466	0.001209	0.000889
27.487	0.001211	0.000888
27.509	0.001212	0.000887
27.53	0.001214	0.000886
27.552	0.001216	0.000885
27.573	0.001217	0.000884
27.595	0.001219	0.000883
27.616	0.001221	0.000882
27.638	0.001222	0.000881
27.659	0.001224	0.00088
27.681	0.001226	0.000879
27.702	0.001228	0.000878
27.724	0.001229	0.000877
27.745	0.001231	0.000876
27.767	0.001233	0.000874
27.788	0.001235	0.000873
27.81	0.001236	0.000872
27.831	0.001238	0.000871
27.853	0.00124	0.00087
27.874	0.001242	0.000869
27.896	0.001244	0.000868
27.917	0.001246	0.000867
27.939	0.001247	0.000866
27.96	0.001249	0.000864
27.982	0.001251	0.000863
28.003	0.001253	0.000862
28.025	0.001255	0.000861
28.046	0.001257	0.00086
28.068	0.001259	0.000859
28.09	0.001261	0.000858
28.111	0.001263	0.000857
28.133	0.001265	0.000856
28.154	0.001267	0.000854
28.176	0.001268	0.000853
28.197	0.00127	0.000852
28.219	0.001272	0.000851
28.24	0.001274	0.00085
28.262	0.001276	0.000849
28.283	0.001278	0.000848
28.305	0.00128	0.000847
28.326	0.001282	0.000846
28.348	0.001284	0.000845
28.369	0.001286	0.000844
28.391	0.001288	0.000843
28.412	0.00129	0.000841
28.434	0.001292	0.00084
28.455	0.001294	0.000839
28.477	0.001296	0.000838
28.498	0.001298	0.000837
28.52	0.0013	0.000836
28.541	0.001301	0.000835
28.563	0.001303	0.000834
28.584	0.001305	0.000834
28.606	0.001307	0.000833
28.627	0.001309	0.000832
28.649	0.001311	0.000831
28.67	0.001313	0.00083
28.692	0.001315	0.000829
28.713	0.001317	0.000828
28.735	0.001319	0.000827
28.756	0.001321	0.000826
28.778	0.001322	0.000825
28.799	0.001324	0.000825
28.821	0.001326	0.000824
28.843	0.001328	0.000823
28.864	0.00133	0.000822
28.886	0.001332	0.000821
28.907	0.001334	0.000821
28.929	0.001336	0.00082
28.95	0.001338	0.000819
28.972	0.001339	0.000818
28.993	0.001341	0.000818
29.015	0.001343	0.000817
29.036	0.001345	0.000816
29.058	0.001347	0.000816
29.079	0.001349	0.000815
29.101	0.001351	0.000814
29.122	0.001353	0.000814
29.144	0.001355	0.000813
29.165	0.001357	0.000812
29.187	0.001359	0.000812
29.208	0.001361	0.000811
29.23	0.001362	0.000811
29.251	0.001364	0.00081
29.273	0.001366	0.000809
29.294	0.001368	0.000809
29.316	0.00137	0.000808
29.337	0.001372	0.000808
29.359	0.001375	0.000807
29.38	0.001377	0.000807
29.402	0.001379	0.000806
29.423	0.001381	0.000806
29.445	0.001383	0.000805
29.466	0.001385	0.000805
29.488	0.001387	0.000804
29.509	0.001389	0.000804
29.531	0.001392	0.000803
29.552	0.001394	0.000803
29.574	0.001396	0.000803
29.596	0.001398	0.000802
29.617	0.001401	0.000802
29.639	0.001403	0.000801
29.66	0.001405	0.000801
29.682	0.001408	0.0008
29.703	0.00141	0.0008
29.725	0.001412	0.0008
29.746	0.001415	0.000799
29.768	0.001417	0.000799
29.789	0.00142	0.000798
29.811	0.001422	0.000798
29.832	0.001425	0.000798
29.854	0.001427	0.000797
29.875	0.00143	0.000797
29.897	0.001433	0.000796
29.918	0.001435	0.000796
29.94	0.001438	0.000796
29.961	0.001441	0.000795
29.983	0.001444	0.000795
30.004	0.001446	0.000795
30.026	0.001449	0.000794
30.047	0.001452	0.000794
30.069	0.001455	0.000793
30.09	0.001458	0.000793
30.112	0.001461	0.000793
30.133	0.001464	0.000792
30.155	0.001467	0.000792
30.176	0.00147	0.000792
30.198	0.001473	0.000791
30.219	0.001476	0.000791
30.241	0.001479	0.00079
30.262	0.001482	0.00079
30.284	0.001485	0.00079
30.306	0.001489	0.000789
30.327	0.001492	0.000789
30.349	0.001495	0.000789
30.37	0.001498	0.000788
30.392	0.001502	0.000788
30.413	0.001505	0.000788
30.435	0.001508	0.000787
30.456	0.001512	0.000787
30.478	0.001515	0.000787
30.499	0.001519	0.000786
30.521	0.001522	0.000786
30.542	0.001526	0.000786
30.564	0.001529	0.000785
30.585	0.001533	0.000785
30.607	0.001536	0.000785
30.628	0.00154	0.000784
30.65	0.001544	0.000784
30.671	0.001547	0.000784
30.693	0.001551	0.000783
30.714	0.001555	0.000783
30.736	0.001558	0.000783
30.757	0.001562	0.000783
30.779	0.001566	0.000782
30.8	0.001569	0.000782
30.822	0.001573	0.000782
30.843	0.001577	0.000781
30.865	0.001581	0.000781
30.886	0.001585	0.000781
30.908	0.001589	0.000781
30.929	0.001592	0.00078
30.951	0.001596	0.00078
30.972	0.0016	0.00078
30.994	0.001604	0.00078
31.015	0.001608	0.00078
31.037	0.001612	0.000779
31.059	0.001616	0.000779
31.08	0.00162	0.000779
31.102	0.001624	0.000779
31.123	0.001628	0.000779
31.145	0.001632	0.000779
31.166	0.001636	0.000778
31.188	0.00164	0.000778
31.209	0.001644	0.000778
31.231	0.001648	0.000778
31.252	0.001652	0.000778
31.274	0.001656	0.000778
31.295	0.00166	0.000778
31.317	0.001664	0.000778
31.338	0.001668	0.000777
31.36	0.001672	0.000777
31.381	0.001676	0.000777
31.403	0.00168	0.000777
31.424	0.001684	0.000777
31.446	0.001688	0.000777
31.467	0.001692	0.000777
31.489	0.001696	0.000777
31.51	0.0017	0.000777
31.532	0.001704	0.000777
31.553	0.001708	0.000777
31.575	0.001712	0.000777
31.596	0.001716	0.000777
31.618	0.00172	0.000777
31.639	0.001724	0.000777
31.661	0.001728	0.000777
31.682	0.001732	0.000777
31.704	0.001736	0.000777
31.725	0.001741	0.000777
31.747	0.001745	0.000777
31.769	0.001749	0.000777
31.79	0.001753	0.000777
31.812	0.001757	0.000778
31.833	0.001761	0.000778
31.855	0.001765	0.000778
31.876	0.001769	0.000778
31.898	0.001773	0.000778
31.919	0.001777	0.000778
31.941	0.001781	0.000778
31.962	0.001785	0.000778
31.984	0.001789	0.000778
32.005	0.001792	0.000778
32.027	0.001796	0.000778
32.048	0.0018	0.000778
32.07	0.001804	0.000778
32.091	0.001808	0.000778
32.113	0.001812	0.000778
32.134	0.001816	0.000778
32.156	0.00182	0.000778
32.177	0.001824	0.000778
32.199	0.001828	0.000778
32.22	0.001832	0.000778
32.242	0.001836	0.000778
32.263	0.001839	0.000778
32.285	0.001843	0.000778
32.306	0.001847	0.000778
32.328	0.001851	0.000778
32.349	0.001855	0.000778
32.371	0.001859	0.000778
32.392	0.001862	0.000778
32.414	0.001866	0.000778
32.435	0.00187	0.000778
32.457	0.001874	0.000778
32.478	0.001878	0.000778
32.5	0.001882	0.000778
32.522	0.001885	0.000778
32.543	0.001889	0.000777
32.565	0.001893	0.000777
32.586	0.001897	0.000777
32.608	0.001901	0.000777
32.629	0.001904	0.000777
32.651	0.001908	0.000777
32.672	0.001912	0.000777
32.694	0.001916	0.000776
32.715	0.00192	0.000776
32.737	0.001924	0.000776
32.758	0.001927	0.000776
32.78	0.001931	0.000776
32.801	0.001935	0.000775
32.823	0.001939	0.000775
32.844	0.001943	0.000775
32.866	0.001947	0.000775
32.887	0.001951	0.000774
32.909	0.001955	0.000774
32.93	0.001958	0.000774
32.952	0.001962	0.000774
32.973	0.001966	0.000773
32.995	0.00197	0.000773
33.016	0.001974	0.000773
33.038	0.001978	0.000772
33.059	0.001982	0.000772
33.081	0.001986	0.000772
33.102	0.00199	0.000771
33.124	0.001994	0.000771
33.145	0.001998	0.000771
33.167	0.002002	0.00077
33.188	0.002006	0.00077
33.21	0.002011	0.00077
33.231	0.002015	0.000769
33.253	0.002019	0.000769
33.275	0.002023	0.000769
33.296	0.002027	0.000769
33.318	0.002031	0.000768
33.339	0.002036	0.000768
33.361	0.00204	0.000768
33.382	0.002044	0.000767
33.404	0.002048	0.000767
33.425	0.002053	0.000767
33.447	0.002057	0.000766
33.468	0.002061	0.000766
33.49	0.002066	0.000766
33.511	0.00207	0.000766
33.533	0.002075	0.000765
33.554	0.002079	0.000765
33.576	0.002083	0.000765
33.597	0.002088	0.000765
33.619	0.002093	0.000764
33.64	0.002097	0.000764
33.662	0.002102	0.000764
33.683	0.002106	0.000764
33.705	0.002111	0.000763
33.726	0.002116	0.000763
33.748	0.00212	0.000763
33.769	0.002125	0.000763
33.791	0.00213	0.000763
33.812	0.002134	0.000763
33.834	0.002139	0.000762
33.855	0.002144	0.000762
33.877	0.002149	0.000762
33.898	0.002153	0.000762
33.92	0.002158	0.000762
33.941	0.002163	0.000762
33.963	0.002168	0.000762
33.985	0.002173	0.000762
34.006	0.002178	0.000762
34.028	0.002183	0.000761
34.049	0.002187	0.000761
34.071	0.002192	0.000761
34.092	0.002197	0.000761
34.114	0.002202	0.000761
34.135	0.002207	0.000761
34.157	0.002212	0.000761
34.178	0.002217	0.000761
34.2	0.002222	0.000761
34.221	0.002227	0.000761
34.243	0.002232	0.000761
34.264	0.002237	0.000761
34.286	0.002242	0.000761
34.307	0.002247	0.000761
34.329	0.002252	0.000762
34.35	0.002257	0.000762
34.372	0.002262	0.000762
34.393	0.002268	0.000762
34.415	0.002273	0.000762
34.436	0.002278	0.000762
34.458	0.002283	0.000762
34.479	0.002288	0.000762
34.501	0.002293	0.000762
34.522	0.002298	0.000762
34.544	0.002303	0.000762
34.565	0.002308	0.000762
34.587	0.002313	0.000762
34.608	0.002319	0.000762
34.63	0.002324	0.000762
34.651	0.002329	0.000763
34.673	0.002334	0.000763
34.694	0.002339	0.000763
34.716	0.002344	0.000763
34.738	0.002349	0.000763
34.759	0.002355	0.000763
34.781	0.00236	0.000763
34.802	0.002365	0.000763
34.824	0.00237	0.000763
34.845	0.002375	0.000763
34.867	0.00238	0.000763
34.888	0.002385	0.000763
34.91	0.002391	0.000763
34.931	0.002396	0.000763
34.953	0.002401	0.000763
34.974	0.002406	0.000763
34.996	0.002411	0.000763
35.017	0.002417	0.000763
35.039	0.002422	0.000763
35.06	0.002427	0.000763
35.082	0.002432	0.000763
35.103	0.002437	0.000763
35.125	0.002443	0.000763
35.146	0.002448	0.000763
35.168	0.002453	0.000763
35.189	0.002458	0.000763
35.211	0.002463	0.000763
35.232	0.002469	0.000763
35.254	0.002474	0.000763
35.275	0.002479	0.000763
35.297	0.002484	0.000763
35.318	0.00249	0.000762
35.34	0.002495	0.000762
35.361	0.0025	0.000762
35.383	0.002505	0.000762
35.404	0.002511	0.000762
35.426	0.002516	0.000762
35.448	0.002521	0.000762
35.469	0.002526	0.000761
35.491	0.002532	0.000761
35.512	0.002537	0.000761
35.534	0.002542	0.000761
35.555	0.002548	0.000761
35.577	0.002553	0.00076
35.598	0.002558	0.00076
35.62	0.002563	0.00076
35.641	0.002569	0.00076
35.663	0.002574	0.00076
35.684	0.002579	0.000759
35.706	0.002585	0.000759
35.727	0.00259	0.000759
35.749	0.002596	0.000759
35.77	0.002601	0.000758
35.792	0.002606	0.000758
35.813	0.002612	0.000758
35.835	0.002617	0.000758
35.856	0.002622	0.000757
35.878	0.002628	0.000757
35.899	0.002633	0.000757
35.921	0.002639	0.000757
35.942	0.002644	0.000756
35.964	0.00265	0.000756
35.985	0.002655	0.000756
36.007	0.00266	0.000756
36.028	0.002666	0.000755
36.05	0.002671	0.000755
36.071	0.002677	0.000755
36.093	0.002682	0.000755
36.114	0.002688	0.000755
36.136	0.002693	0.000755
36.157	0.002699	0.000754
36.179	0.002704	0.000754
36.201	0.00271	0.000754
36.222	0.002716	0.000754
36.244	0.002721	0.000754
36.265	0.002727	0.000754
36.287	0.002732	0.000754
36.308	0.002738	0.000754
36.33	0.002744	0.000754
36.351	0.002749	0.000754
36.373	0.002755	0.000754
36.394	0.002761	0.000754
36.416	0.002766	0.000754
36.437	0.002772	0.000754
36.459	0.002778	0.000754
36.48	0.002783	0.000754
36.502	0.002789	0.000755
36.523	0.002795	0.000755
36.545	0.002801	0.000755
36.566	0.002806	0.000755
36.588	0.002812	0.000755
36.609	0.002818	0.000756
36.631	0.002824	0.000756
36.652	0.00283	0.000756
36.674	0.002836	0.000757
36.695	0.002841	0.000757
36.717	0.002847	0.000758
36.738	0.002853	0.000758
36.76	0.002859	0.000759
36.781	0.002865	0.000759
36.803	0.002871	0.00076
36.824	0.002877	0.00076
36.846	0.002883	0.000761
36.867	0.002889	0.000761
36.889	0.002895	0.000762
36.91	0.002902	0.000763
36.932	0.002908	0.000763
36.954	0.002914	0.000764
36.975	0.00292	0.000765
36.997	0.002926	0.000766
37.018	0.002932	0.000767
37.04	0.002939	0.000767
37.061	0.002945	0.000768
37.083	0.002951	0.000769
37.104	0.002957	0.00077
37.126	0.002964	0.000771
37.147	0.00297	0.000772
37.169	0.002976	0.000773
37.19	0.002983	0.000774
37.212	0.002989	0.000775
37.233	0.002996	0.000776
37.255	0.003002	0.000777
37.276	0.003008	0.000778
37.298	0.003015	0.000779
37.319	0.003021	0.00078
37.341	0.003028	0.000781
37.362	0.003035	0.000782
37.384	0.003041	0.000783
37.405	0.003048	0.000784
37.427	0.003054	0.000785
37.448	0.003061	0.000787
37.47	0.003068	0.000788
37.491	0.003074	0.000789
37.513	0.003081	0.00079
37.534	0.003088	0.000791
37.556	0.003094	0.000793
37.577	0.003101	0.000794
37.599	0.003108	0.000795
37.62	0.003114	0.000796
37.642	0.003121	0.000797
37.664	0.003128	0.000799
37.685	0.003135	0.0008
37.707	0.003141	0.000801
37.728	0.003148	0.000802
37.75	0.003155	0.000804
37.771	0.003162	0.000805
37.793	0.003169	0.000806
37.814	0.003175	0.000807
37.836	0.003182	0.000809
37.857	0.003189	0.00081
37.879	0.003196	0.000811
37.9	0.003203	0.000812
37.922	0.003209	0.000814
37.943	0.003216	0.000815
37.965	0.003223	0.000816
37.986	0.00323	0.000817
38.008	0.003237	0.000818
38.029	0.003243	0.00082
38.051	0.00325	0.000821
38.072	0.003257	0.000822
38.094	0.003264	0.000823
38.115	0.003271	0.000824
38.137	0.003277	0.000825
38.158	0.003284	0.000827
38.18	0.003291	0.000828
38.201	0.003298	0.000829
38.223	0.003304	0.00083
38.244	0.003311	0.000831
38.266	0.003318	0.000832
38.287	0.003324	0.000833
38.309	0.003331	0.000834
38.33	0.003338	0.000835
38.352	0.003344	0.000836
38.373	0.003351	0.000837
38.395	0.003358	0.000838
38.417	0.003364	0.000839
38.438	0.003371	0.00084
38.46	0.003378	0.000841
38.481	0.003384	0.000842
38.503	0.003391	0.000843
38.524	0.003397	0.000844
38.546	0.003404	0.000845
38.567	0.00341	0.000846
38.589	0.003417	0.000847
38.61	0.003423	0.000848
38.632	0.00343	0.000849
38.653	0.003436	0.000849
38.675	0.003443	0.00085
38.696	0.003449	0.000851
38.718	0.003456	0.000852
38.739	0.003462	0.000853
38.761	0.003468	0.000854
38.782	0.003475	0.000854
38.804	0.003481	0.000855
38.825	0.003488	0.000856
38.847	0.003494	0.000857
38.868	0.0035	0.000858
38.89	0.003507	0.000858
38.911	0.003513	0.000859
38.933	0.003519	0.00086
38.954	0.003525	0.00086
38.976	0.003532	0.000861
38.997	0.003538	0.000862
39.019	0.003544	0.000863
39.04	0.00355	0.000863
39.062	0.003556	0.000864
39.083	0.003563	0.000865
39.105	0.003569	0.000866
39.127	0.003575	0.000866
39.148	0.003581	0.000867
39.17	0.003587	0.000868
39.191	0.003593	0.000868
39.213	0.0036	0.000869
39.234	0.003606	0.00087
39.256	0.003612	0.00087
39.277	0.003618	0.000871
39.299	0.003624	0.000872
39.32	0.00363	0.000873
39.342	0.003636	0.000873
39.363	0.003642	0.000874
39.385	0.003648	0.000875
39.406	0.003654	0.000876
39.428	0.00366	0.000876
39.449	0.003667	0.000877
39.471	0.003673	0.000878
39.492	0.003679	0.000879
39.514	0.003685	0.000879
39.535	0.003691	0.00088
39.557	0.003697	0.000881
39.578	0.003703	0.000882
39.6	0.003709	0.000883
39.621	0.003715	0.000884
39.643	0.003721	0.000884
39.664	0.003727	0.000885
39.686	0.003734	0.000886
39.707	0.00374	0.000887
39.729	0.003746	0.000888
39.75	0.003752	0.000889
39.772	0.003758	0.00089
39.793	0.003764	0.000891
39.815	0.003771	0.000892
39.836	0.003777	0.000893
39.858	0.003783	0.000894
39.88	0.003789	0.000895
39.901	0.003796	0.000896
39.923	0.003802	0.000897
39.944	0.003808	0.000898
39.966	0.003814	0.000899
39.987	0.003821	0.0009
40.009	0.003827	0.000901
40.03	0.003834	0.000902
40.052	0.00384	0.000904
40.073	0.003846	0.000905
40.095	0.003853	0.000906
40.116	0.003859	0.000907
40.138	0.003866	0.000908
40.159	0.003872	0.00091
40.181	0.003879	0.000911
40.202	0.003886	0.000912
40.224	0.003892	0.000913
40.245	0.003899	0.000915
40.267	0.003906	0.000916
40.288	0.003912	0.000917
40.31	0.003919	0.000919
40.331	0.003926	0.00092
40.353	0.003933	0.000922
40.374	0.003939	0.000923
40.396	0.003946	0.000925
40.417	0.003953	0.000926
40.439	0.00396	0.000928
40.46	0.003967	0.000929
40.482	0.003974	0.000931
40.503	0.003981	0.000932
40.525	0.003988	0.000934
40.546	0.003996	0.000936
40.568	0.004003	0.000937
40.59	0.00401	0.000939
40.611	0.004017	0.000941
40.633	0.004025	0.000942
40.654	0.004032	0.000944
40.676	0.004039	0.000946
40.697	0.004047	0.000948
40.719	0.004054	0.000949
40.74	0.004061	0.000951
40.762	0.004069	0.000953
40.783	0.004076	0.000955
40.805	0.004084	0.000957
40.826	0.004092	0.000959
40.848	0.004099	0.000961
40.869	0.004107	0.000963
40.891	0.004115	0.000965
40.912	0.004122	0.000967
40.934	0.00413	0.000969
40.955	0.004138	0.000971
40.977	0.004146	0.000973
40.998	0.004154	0.000975
41.02	0.004162	0.000977
41.041	0.00417	0.000979
41.063	0.004178	0.000981
41.084	0.004186	0.000984
41.106	0.004194	0.000986
41.127	0.004202	0.000988
41.149	0.00421	0.00099
41.17	0.004218	0.000992
41.192	0.004226	0.000995
41.213	0.004234	0.000997
41.235	0.004242	0.000999
41.256	0.004251	0.001002
41.278	0.004259	0.001004
41.299	0.004267	0.001006
41.321	0.004275	0.001009
41.343	0.004284	0.001011
41.364	0.004292	0.001014
41.386	0.0043	0.001016
41.407	0.004309	0.001018
41.429	0.004317	0.001021
41.45	0.004326	0.001023
41.472	0.004334	0.001026
41.493	0.004342	0.001029
41.515	0.004351	0.001031
41.536	0.004359	0.001034
41.558	0.004368	0.001036
41.579	0.004376	0.001039
41.601	0.004385	0.001041
41.622	0.004393	0.001044
41.644	0.004402	0.001047
41.665	0.004411	0.001049
41.687	0.004419	0.001052
41.708	0.004428	0.001055
41.73	0.004436	0.001057
41.751	0.004445	0.00106
41.773	0.004453	0.001063
41.794	0.004462	0.001066
41.816	0.004471	0.001068
41.837	0.004479	0.001071
41.859	0.004488	0.001074
41.88	0.004497	0.001077
41.902	0.004505	0.00108
41.923	0.004514	0.001082
41.945	0.004523	0.001085
41.966	0.004531	0.001088
41.988	0.00454	0.001091
42.009	0.004549	0.001094
42.031	0.004558	0.001097
42.052	0.004566	0.0011
42.074	0.004575	0.001103
42.096	0.004584	0.001105
42.117	0.004593	0.001108
42.139	0.004601	0.001111
42.16	0.00461	0.001114
42.182	0.004619	0.001117
42.203	0.004628	0.00112
42.225	0.004637	0.001123
42.246	0.004645	0.001126
42.268	0.004654	0.001129
42.289	0.004663	0.001132
42.311	0.004672	0.001135
42.332	0.004681	0.001138
42.354	0.00469	0.001142
42.375	0.004699	0.001145
42.397	0.004708	0.001148
42.418	0.004717	0.001151
42.44	0.004726	0.001154
42.461	0.004735	0.001157
42.483	0.004744	0.00116
42.504	0.004753	0.001163
42.526	0.004762	0.001167
42.547	0.004771	0.00117
42.569	0.00478	0.001173
42.59	0.004789	0.001176
42.612	0.004799	0.00118
42.633	0.004808	0.001183
42.655	0.004817	0.001186
42.676	0.004827	0.001189
42.698	0.004836	0.001193
42.719	0.004845	0.001196
42.741	0.004855	0.0012
42.762	0.004864	0.001203
42.784	0.004874	0.001206
42.806	0.004883	0.00121
42.827	0.004893	0.001213
42.849	0.004902	0.001217
42.87	0.004912	0.00122
42.892	0.004922	0.001224
42.913	0.004931	0.001227
42.935	0.004941	0.001231
42.956	0.004951	0.001234
42.978	0.004961	0.001238
42.999	0.004971	0.001241
43.021	0.004981	0.001245
43.042	0.004991	0.001249
43.064	0.005001	0.001252
43.085	0.005011	0.001256
43.107	0.005021	0.00126
43.128	0.005031	0.001264
43.15	0.005041	0.001267
43.171	0.005052	0.001271
43.193	0.005062	0.001275
43.214	0.005073	0.001279
43.236	0.005083	0.001283
43.257	0.005094	0.001287
43.279	0.005104	0.001291
43.3	0.005115	0.001295
43.322	0.005126	0.001299
43.343	0.005136	0.001303
43.365	0.005147	0.001307
43.386	0.005158	0.001311
43.408	0.005169	0.001315
43.429	0.00518	0.001319
43.451	0.005191	0.001323
43.472	0.005202	0.001327
43.494	0.005214	0.001331
43.515	0.005225	0.001336
43.537	0.005236	0.00134
43.559	0.005247	0.001344
43.58	0.005259	0.001349
43.602	0.00527	0.001353
43.623	0.005282	0.001357
43.645	0.005293	0.001362
43.666	0.005305	0.001366
43.688	0.005316	0.001371
43.709	0.005328	0.001376
43.731	0.00534	0.00138
43.752	0.005352	0.001385
43.774	0.005364	0.00139
43.795	0.005375	0.001394
43.817	0.005387	0.001399
43.838	0.005399	0.001404
43.86	0.005411	0.001409
43.881	0.005423	0.001414
43.903	0.005436	0.001419
43.924	0.005448	0.001424
43.946	0.00546	0.001429
43.967	0.005472	0.001434
43.989	0.005484	0.001439
44.01	0.005497	0.001445
44.032	0.005509	0.00145
44.053	0.005522	0.001455
44.075	0.005534	0.001461
44.096	0.005546	0.001466
44.118	0.005559	0.001472
44.139	0.005571	0.001477
44.161	0.005584	0.001483
44.182	0.005597	0.001488
44.204	0.005609	0.001494
44.225	0.005622	0.0015
44.247	0.005634	0.001506
44.269	0.005647	0.001512
44.29	0.00566	0.001518
44.312	0.005673	0.001524
44.333	0.005685	0.00153
44.355	0.005698	0.001536
44.376	0.005711	0.001542
44.398	0.005724	0.001548
44.419	0.005736	0.001554
44.441	0.005749	0.001561
44.462	0.005762	0.001567
44.484	0.005775	0.001574
44.505	0.005788	0.00158
44.527	0.005801	0.001587
44.548	0.005814	0.001593
44.57	0.005827	0.0016
44.591	0.005839	0.001607
44.613	0.005852	0.001614
44.634	0.005865	0.00162
44.656	0.005878	0.001627
44.677	0.005891	0.001634
44.699	0.005904	0.001641
44.72	0.005917	0.001648
44.742	0.00593	0.001656
44.763	0.005943	0.001663
44.785	0.005956	0.00167
44.806	0.005969	0.001677
44.828	0.005982	0.001685
44.849	0.005994	0.001692
44.871	0.006007	0.0017
44.892	0.00602	0.001707
44.914	0.006033	0.001715
44.935	0.006046	0.001722
44.957	0.006059	0.00173
44.978	0.006072	0.001738
45	0.006085	0.001746
45.022	0.006097	0.001754
45.043	0.00611	0.001761
45.065	0.006123	0.001769
45.086	0.006136	0.001777
45.108	0.006149	0.001786
45.129	0.006162	0.001794
45.151	0.006174	0.001802
45.172	0.006187	0.00181
45.194	0.0062	0.001819
45.215	0.006213	0.001827
45.237	0.006225	0.001835
45.258	0.006238	0.001844
45.28	0.006251	0.001852
45.301	0.006263	0.001861
45.323	0.006276	0.00187
45.344	0.006288	0.001878
45.366	0.006301	0.001887
45.387	0.006314	0.001896
45.409	0.006326	0.001905
45.43	0.006339	0.001914
45.452	0.006351	0.001923
45.473	0.006364	0.001932
45.495	0.006376	0.001941
45.516	0.006389	0.00195
45.538	0.006401	0.001959
45.559	0.006413	0.001968
45.581	0.006426	0.001977
45.602	0.006438	0.001987
45.624	0.00645	0.001996
45.645	0.006463	0.002006
45.667	0.006475	0.002015
45.688	0.006487	0.002025
45.71	0.006499	0.002034
45.731	0.006512	0.002044
45.753	0.006524	0.002054
45.775	0.006536	0.002063
45.796	0.006548	0.002073
45.818	0.00656	0.002083
45.839	0.006572	0.002093
45.861	0.006584	0.002103
45.882	0.006596	0.002113
45.904	0.006608	0.002123
45.925	0.00662	0.002133
45.947	0.006631	0.002143
45.968	0.006643	0.002154
45.99	0.006655	0.002164
46.011	0.006667	0.002174
46.033	0.006678	0.002185
46.054	0.00669	0.002195
46.076	0.006702	0.002206
46.097	0.006713	0.002216
46.119	0.006725	0.002227
46.14	0.006736	0.002238
46.162	0.006748	0.002249
46.183	0.006759	0.00226
46.205	0.006771	0.002271
46.226	0.006782	0.002282
46.248	0.006793	0.002293
46.269	0.006804	0.002304
46.291	0.006816	0.002315
46.312	0.006827	0.002327
46.334	0.006838	0.002338
46.355	0.006849	0.002349
46.377	0.00686	0.002361
46.398	0.006871	0.002373
46.42	0.006881	0.002384
46.441	0.006892	0.002396
46.463	0.006903	0.002408
46.485	0.006913	0.00242
46.506	0.006924	0.002432
46.528	0.006934	0.002444
46.549	0.006945	0.002456
46.571	0.006955	0.002468
46.592	0.006966	0.002481
46.614	0.006976	0.002493
46.635	0.006986	0.002506
46.657	0.006996	0.002518
46.678	0.007006	0.002531
46.7	0.007016	0.002544
46.721	0.007026	0.002557
46.743	0.007035	0.00257
46.764	0.007045	0.002583
46.786	0.007054	0.002596
46.807	0.007064	0.002609
46.829	0.007073	0.002623
46.85	0.007082	0.002636
46.872	0.007092	0.002649
46.893	0.007101	0.002663
46.915	0.00711	0.002677
46.936	0.007118	0.002691
46.958	0.007127	0.002704
46.979	0.007136	0.002718
47.001	0.007144	0.002733
47.022	0.007153	0.002747
47.044	0.007161	0.002761
47.065	0.007169	0.002775
47.087	0.007177	0.00279
47.108	0.007185	0.002804
47.13	0.007193	0.002819
47.151	0.0072	0.002834
47.173	0.007208	0.002849
47.194	0.007215	0.002864
47.216	0.007222	0.002879
47.238	0.007229	0.002894
47.259	0.007236	0.002909
47.281	0.007243	0.002925
47.302	0.00725	0.00294
47.324	0.007256	0.002956
47.345	0.007263	0.002972
47.367	0.007269	0.002987
47.388	0.007275	0.003003
47.41	0.007281	0.003019
47.431	0.007286	0.003035
47.453	0.007292	0.003052
47.474	0.007297	0.003068
47.496	0.007303	0.003084
47.517	0.007308	0.003101
47.539	0.007313	0.003118
47.56	0.007317	0.003134
47.582	0.007322	0.003151
47.603	0.007326	0.003168
47.625	0.007331	0.003185
47.646	0.007335	0.003202
47.668	0.007339	0.003219
47.689	0.007342	0.003237
47.711	0.007346	0.003254
47.732	0.007349	0.003271
47.754	0.007352	0.003289
47.775	0.007355	0.003307
47.797	0.007358	0.003324
47.818	0.007361	0.003342
47.84	0.007363	0.00336
47.861	0.007365	0.003378
47.883	0.007367	0.003396
47.904	0.007369	0.003415
47.926	0.007371	0.003433
47.948	0.007372	0.003451
47.969	0.007374	0.00347
47.991	0.007375	0.003488
48.012	0.007376	0.003507
48.034	0.007376	0.003526
48.055	0.007377	0.003545
48.077	0.007377	0.003564
48.098	0.007377	0.003583
48.12	0.007377	0.003602
48.141	0.007377	0.003621
48.163	0.007376	0.00364
48.184	0.007375	0.00366
48.206	0.007374	0.003679
48.227	0.007373	0.003699
48.249	0.007372	0.003718
48.27	0.00737	0.003738
48.292	0.007369	0.003758
48.313	0.007367	0.003777
48.335	0.007365	0.003797
48.356	0.007362	0.003817
48.378	0.00736	0.003837
48.399	0.007357	0.003857
48.421	0.007354	0.003878
48.442	0.007351	0.003898
48.464	0.007348	0.003918
48.485	0.007344	0.003939
48.507	0.00734	0.003959
48.528	0.007337	0.00398
48.55	0.007332	0.004001
48.571	0.007328	0.004021
48.593	0.007324	0.004042
48.614	0.007319	0.004063
48.636	0.007314	0.004084
48.657	0.007309	0.004105
48.679	0.007304	0.004126
48.701	0.007298	0.004147
48.722	0.007293	0.004169
48.744	0.007287	0.00419
48.765	0.007281	0.004211
48.787	0.007275	0.004233
48.808	0.007268	0.004254
48.83	0.007262	0.004276
48.851	0.007255	0.004298
48.873	0.007248	0.00432
48.894	0.007241	0.004342
48.916	0.007234	0.004363
48.937	0.007226	0.004385
48.959	0.007219	0.004408
48.98	0.007211	0.00443
49.002	0.007203	0.004452
49.023	0.007195	0.004474
49.045	0.007186	0.004497
49.066	0.007178	0.004519
49.088	0.007169	0.004542
49.109	0.00716	0.004564
49.131	0.007151	0.004587
49.152	0.007142	0.00461
49.174	0.007132	0.004633
49.195	0.007123	0.004656
49.217	0.007113	0.004679
49.238	0.007103	0.004702
49.26	0.007093	0.004725
49.281	0.007083	0.004748
49.303	0.007073	0.004771
49.324	0.007062	0.004795
49.346	0.007052	0.004818
49.367	0.007041	0.004842
49.389	0.00703	0.004865
49.41	0.007019	0.004889
49.432	0.007007	0.004913
49.454	0.006996	0.004937
49.475	0.006984	0.00496
49.497	0.006972	0.004984
49.518	0.00696	0.005008
49.54	0.006948	0.005033
49.561	0.006936	0.005057
49.583	0.006924	0.005081
49.604	0.006911	0.005105
49.626	0.006898	0.00513
49.647	0.006885	0.005154
49.669	0.006872	0.005179
49.69	0.006859	0.005203
49.712	0.006846	0.005228
49.733	0.006832	0.005253
49.755	0.006819	0.005278
49.776	0.006805	0.005303
49.798	0.006791	0.005328
49.819	0.006777	0.005353
49.841	0.006763	0.005378
49.862	0.006748	0.005403
49.884	0.006734	0.005428
49.905	0.006719	0.005453
49.927	0.006704	0.005479
49.948	0.006689	0.005504
49.97	0.006674	0.00553
49.991	0.006659	0.005555
50.013	0.006643	0.005581
50.034	0.006627	0.005607
50.056	0.006612	0.005633
50.077	0.006596	0.005659
50.099	0.00658	0.005684
50.12	0.006563	0.00571
50.142	0.006547	0.005737
50.164	0.00653	0.005763
50.185	0.006514	0.005789
50.207	0.006497	0.005815
50.228	0.00648	0.005841
50.25	0.006463	0.005868
50.271	0.006445	0.005894
50.293	0.006428	0.005921
50.314	0.00641	0.005947
50.336	0.006393	0.005974
50.357	0.006375	0.006
50.379	0.006357	0.006027
50.4	0.006339	0.006054
50.422	0.00632	0.006081
50.443	0.006302	0.006107
50.465	0.006283	0.006134
50.486	0.006264	0.006161
50.508	0.006246	0.006188
50.529	0.006227	0.006215
50.551	0.006207	0.006242
50.572	0.006188	0.006269
50.594	0.006169	0.006297
50.615	0.006149	0.006324
50.637	0.006129	0.006351
50.658	0.00611	0.006378
50.68	0.00609	0.006406
50.701	0.00607	0.006433
50.723	0.006049	0.00646
50.744	0.006029	0.006488
50.766	0.006009	0.006515
50.787	0.005988	0.006543
50.809	0.005967	0.00657
50.83	0.005946	0.006598
50.852	0.005925	0.006625
50.873	0.005904	0.006653
50.895	0.005883	0.00668
50.917	0.005862	0.006708
50.938	0.005841	0.006736
50.96	0.005819	0.006763
50.981	0.005798	0.006791
51.003	0.005776	0.006818
51.024	0.005754	0.006846
51.046	0.005732	0.006874
51.067	0.00571	0.006901
51.089	0.005688	0.006929
51.11	0.005666	0.006957
51.132	0.005644	0.006984
51.153	0.005622	0.007012
51.175	0.0056	0.00704
51.196	0.005577	0.007067
51.218	0.005555	0.007095
51.239	0.005532	0.007123
51.261	0.005509	0.00715
51.282	0.005487	0.007178
51.304	0.005464	0.007206
51.325	0.005441	0.007233
51.347	0.005418	0.007261
51.368	0.005395	0.007288
51.39	0.005372	0.007316
51.411	0.005349	0.007343
51.433	0.005326	0.007371
51.454	0.005303	0.007398
51.476	0.00528	0.007425
51.497	0.005257	0.007453
51.519	0.005233	0.00748
51.54	0.00521	0.007507
51.562	0.005187	0.007535
51.583	0.005163	0.007562
51.605	0.00514	0.007589
51.627	0.005117	0.007616
51.648	0.005093	0.007643
51.67	0.00507	0.007671
51.691	0.005046	0.007698
51.713	0.005023	0.007724
51.734	0.004999	0.007751
51.756	0.004976	0.007778
51.777	0.004952	0.007805
51.799	0.004929	0.007832
51.82	0.004905	0.007859
51.842	0.004882	0.007885
51.863	0.004858	0.007912
51.885	0.004835	0.007938
51.906	0.004811	0.007965
51.928	0.004788	0.007991
51.949	0.004764	0.008017
51.971	0.004741	0.008044
51.992	0.004718	0.00807
52.014	0.004694	0.008096
52.035	0.004671	0.008122
52.057	0.004647	0.008148
52.078	0.004624	0.008174
52.1	0.004601	0.008199
52.121	0.004577	0.008225
52.143	0.004554	0.008251
52.164	0.004531	0.008276
52.186	0.004508	0.008302
52.207	0.004484	0.008327
52.229	0.004461	0.008352
52.25	0.004438	0.008377
52.272	0.004415	0.008402
52.293	0.004392	0.008427
52.315	0.004369	0.008452
52.336	0.004346	0.008476
52.358	0.004323	0.008501
52.38	0.0043	0.008525
52.401	0.004277	0.00855
52.423	0.004255	0.008574
52.444	0.004232	0.008598
52.466	0.004209	0.008622
52.487	0.004187	0.008646
52.509	0.004164	0.008669
52.53	0.004142	0.008693
52.552	0.004119	0.008716
52.573	0.004097	0.008739
52.595	0.004074	0.008762
52.616	0.004052	0.008785
52.638	0.00403	0.008808
52.659	0.004008	0.008831
52.681	0.003986	0.008853
52.702	0.003964	0.008875
52.724	0.003942	0.008898
52.745	0.00392	0.008919
52.767	0.003898	0.008941
52.788	0.003877	0.008963
52.81	0.003855	0.008984
52.831	0.003833	0.009006
52.853	0.003812	0.009027
52.874	0.003791	0.009048
52.896	0.003769	0.009068
52.917	0.003748	0.009089
52.939	0.003727	0.009109
52.96	0.003706	0.009129
52.982	0.003685	0.009149
53.003	0.003664	0.009169
53.025	0.003643	0.009188
53.046	0.003622	0.009208
53.068	0.003601	0.009227
53.09	0.003581	0.009246
53.111	0.00356	0.009264
53.133	0.00354	0.009283
53.154	0.003519	0.009301
53.176	0.003499	0.009319
53.197	0.003479	0.009336
53.219	0.003459	0.009354
53.24	0.003438	0.009371
53.262	0.003418	0.009388
53.283	0.003399	0.009405
53.305	0.003379	0.009421
53.326	0.003359	0.009437
53.348	0.003339	0.009453
53.369	0.00332	0.009469
53.391	0.0033	0.009484
53.412	0.003281	0.0095
53.434	0.003262	0.009514
53.455	0.003242	0.009529
53.477	0.003223	0.009543
53.498	0.003204	0.009557
53.52	0.003185	0.009571
53.541	0.003166	0.009584
53.563	0.003147	0.009597
53.584	0.003129	0.00961
53.606	0.00311	0.009623
53.627	0.003092	0.009635
53.649	0.003073	0.009647
53.67	0.003055	0.009658
53.692	0.003036	0.009669
53.713	0.003018	0.00968
53.735	0.003	0.009691
53.756	0.002982	0.009701
53.778	0.002964	0.009711
53.799	0.002946	0.009721
53.821	0.002928	0.00973
53.843	0.002911	0.009739
53.864	0.002893	0.009747
53.886	0.002876	0.009755
53.907	0.002858	0.009763
53.929	0.002841	0.009771
53.95	0.002824	0.009778
53.972	0.002806	0.009785
53.993	0.002789	0.009791
54.015	0.002772	0.009797
54.036	0.002756	0.009803
54.058	0.002739	0.009808
54.079	0.002722	0.009813
54.101	0.002705	0.009817
54.122	0.002689	0.009822
54.144	0.002673	0.009825
54.165	0.002656	0.009829
54.187	0.00264	0.009832
54.208	0.002624	0.009834
54.23	0.002608	0.009837
54.251	0.002592	0.009838
54.273	0.002576	0.00984
54.294	0.00256	0.009841
54.316	0.002545	0.009841
54.337	0.002529	0.009842
54.359	0.002514	0.009841
54.38	0.002499	0.009841
54.402	0.002483	0.00984
54.423	0.002468	0.009838
54.445	0.002453	0.009836
54.466	0.002438	0.009834
54.488	0.002424	0.009831
54.509	0.002409	0.009828
54.531	0.002394	0.009825
54.552	0.00238	0.009821
54.574	0.002366	0.009816
54.596	0.002351	0.009811
54.617	0.002337	0.009806
54.639	0.002323	0.0098
54.66	0.002309	0.009794
54.682	0.002296	0.009788
54.703	0.002282	0.009781
54.725	0.002268	0.009773
54.746	0.002255	0.009765
54.768	0.002242	0.009757
54.789	0.002228	0.009748
54.811	0.002215	0.009739
54.832	0.002202	0.009729
54.854	0.002189	0.009719
54.875	0.002177	0.009709
54.897	0.002164	0.009698
54.918	0.002152	0.009686
54.94	0.002139	0.009674
54.961	0.002127	0.009662
54.983	0.002115	0.009649
55.004	0.002103	0.009636
55.026	0.002091	0.009622
55.047	0.002079	0.009608
55.069	0.002067	0.009593
55.09	0.002056	0.009578
55.112	0.002044	0.009563
55.133	0.002033	0.009547
55.155	0.002021	0.009531
55.176	0.00201	0.009514
55.198	0.001999	0.009497
55.219	0.001988	0.009479
55.241	0.001978	0.009461
55.262	0.001967	0.009442
55.284	0.001956	0.009423
55.306	0.001946	0.009404
55.327	0.001936	0.009384
55.349	0.001925	0.009364
55.37	0.001915	0.009343
55.392	0.001905	0.009322
55.413	0.001895	0.009301
55.435	0.001886	0.009279
55.456	0.001876	0.009256
55.478	0.001866	0.009233
55.499	0.001857	0.00921
55.521	0.001848	0.009186
55.542	0.001838	0.009162
55.564	0.001829	0.009138
55.585	0.00182	0.009113
55.607	0.001811	0.009087
55.628	0.001802	0.009062
55.65	0.001794	0.009035
55.671	0.001785	0.009009
55.693	0.001777	0.008982
55.714	0.001768	0.008954
55.736	0.00176	0.008927
55.757	0.001752	0.008898
55.779	0.001744	0.00887
55.8	0.001736	0.008841
55.822	0.001728	0.008811
55.843	0.00172	0.008782
55.865	0.001712	0.008752
55.886	0.001704	0.008721
55.908	0.001697	0.00869
55.929	0.001689	0.008659
55.951	0.001682	0.008627
55.972	0.001675	0.008595
55.994	0.001668	0.008562
56.015	0.001661	0.00853
56.037	0.001654	0.008496
56.059	0.001647	0.008463
56.08	0.00164	0.008429
56.102	0.001633	0.008395
56.123	0.001627	0.00836
56.145	0.00162	0.008325
56.166	0.001614	0.00829
56.188	0.001607	0.008254
56.209	0.001601	0.008218
56.231	0.001595	0.008182
56.252	0.001588	0.008145
56.274	0.001582	0.008108
56.295	0.001576	0.008071
56.317	0.00157	0.008033
56.338	0.001565	0.007995
56.36	0.001559	0.007957
56.381	0.001553	0.007918
56.403	0.001547	0.007879
56.424	0.001542	0.00784
56.446	0.001536	0.007801
56.467	0.001531	0.007761
56.489	0.001526	0.007721
56.51	0.00152	0.00768
56.532	0.001515	0.00764
56.553	0.00151	0.007599
56.575	0.001505	0.007558
56.596	0.0015	0.007516
56.618	0.001495	0.007474
56.639	0.00149	0.007432
56.661	0.001485	0.00739
56.682	0.00148	0.007348
56.704	0.001476	0.007305
56.725	0.001471	0.007262
56.747	0.001466	0.007219
56.769	0.001462	0.007175
56.79	0.001457	0.007132
56.812	0.001453	0.007088
56.833	0.001448	0.007044
56.855	0.001444	0.006999
56.876	0.00144	0.006955
56.898	0.001435	0.00691
56.919	0.001431	0.006865
56.941	0.001427	0.00682
56.962	0.001423	0.006775
56.984	0.001419	0.006729
57.005	0.001415	0.006683
57.027	0.001411	0.006637
57.048	0.001407	0.006591
57.07	0.001403	0.006545
57.091	0.0014	0.006498
57.113	0.001396	0.006452
57.134	0.001392	0.006405
57.156	0.001389	0.006358
57.177	0.001385	0.006311
57.199	0.001381	0.006263
57.22	0.001378	0.006216
57.242	0.001374	0.006168
57.263	0.001371	0.006121
57.285	0.001368	0.006073
57.306	0.001364	0.006025
57.328	0.001361	0.005977
57.349	0.001358	0.005928
57.371	0.001355	0.00588
57.392	0.001351	0.005832
57.414	0.001348	0.005783
57.435	0.001345	0.005734
57.457	0.001342	0.005686
57.478	0.001339	0.005637
57.5	0.001336	0.005588
57.522	0.001333	0.005539
57.543	0.00133	0.00549
57.565	0.001327	0.005441
57.586	0.001324	0.005391
57.608	0.001321	0.005342
57.629	0.001319	0.005293
57.651	0.001316	0.005243
57.672	0.001313	0.005194
57.694	0.00131	0.005145
57.715	0.001308	0.005095
57.737	0.001305	0.005046
57.758	0.001302	0.004996
57.78	0.0013	0.004946
57.801	0.001297	0.004897
57.823	0.001295	0.004847
57.844	0.001292	0.004798
57.866	0.00129	0.004748
57.887	0.001287	0.004699
57.909	0.001285	0.004649
57.93	0.001282	0.004599
57.952	0.00128	0.00455
57.973	0.001277	0.004501
57.995	0.001275	0.004451
58.016	0.001273	0.004402
58.038	0.00127	0.004352
58.059	0.001268	0.004303
58.081	0.001266	0.004254
58.102	0.001263	0.004205
58.124	0.001261	0.004155
58.145	0.001259	0.004106
58.167	0.001257	0.004057
58.188	0.001254	0.004009
58.21	0.001252	0.00396
58.231	0.00125	0.003911
58.253	0.001248	0.003862
58.275	0.001246	0.003814
58.296	0.001244	0.003765
58.318	0.001241	0.003717
58.339	0.001239	0.003669
58.361	0.001237	0.003621
58.382	0.001235	0.003573
58.404	0.001233	0.003525
58.425	0.001231	0.003477
58.447	0.001229	0.003429
58.468	0.001227	0.003382
58.49	0.001225	0.003334
58.511	0.001223	0.003287
58.533	0.001221	0.00324
58.554	0.001219	0.003193
58.576	0.001217	0.003146
58.597	0.001215	0.003099
58.619	0.001213	0.003053
58.64	0.001212	0.003007
58.662	0.00121	0.00296
58.683	0.001208	0.002914
58.705	0.001206	0.002869
58.726	0.001204	0.002823
58.748	0.001202	0.002777
58.769	0.001201	0.002732
58.791	0.001199	0.002687
58.812	0.001197	0.002642
58.834	0.001195	0.002597
58.855	0.001194	0.002552
58.877	0.001192	0.002508
58.898	0.00119	0.002464
58.92	0.001188	0.00242
58.941	0.001187	0.002376
58.963	0.001185	0.002332
58.985	0.001184	0.002289
59.006	0.001182	0.002246
59.028	0.00118	0.002202
59.049	0.001179	0.00216
59.071	0.001177	0.002117
59.092	0.001176	0.002075
59.114	0.001174	0.002032
59.135	0.001172	0.00199
59.157	0.001171	0.001949
59.178	0.001169	0.001907
59.2	0.001168	0.001866
59.221	0.001166	0.001824
59.243	0.001165	0.001783
59.264	0.001163	0.001743
59.286	0.001162	0.001702
59.307	0.00116	0.001662
59.329	0.001159	0.001622
59.35	0.001157	0.001582
59.372	0.001156	0.001542
59.393	0.001154	0.001503
59.415	0.001153	0.001464
59.436	0.001151	0.001425
59.458	0.00115	0.001386
59.479	0.001148	0.001348
59.501	0.001147	0.00131
59.522	0.001145	0.001272
59.544	0.001144	0.001234
59.565	0.001142	0.001196
59.587	0.001141	0.001159
59.608	0.001139	0.001122
59.63	0.001138	0.001085
59.651	0.001136	0.001048
59.673	0.001135	0.001012
59.694	0.001133	0.000976
59.716	0.001132	0.00094
59.738	0.00113	0.000904
59.759	0.001129	0.000869
59.781	0.001127	0.000834
59.802	0.001125	0.000799
59.824	0.001124	0.000764
59.845	0.001122	0.00073
59.867	0.00112	0.000695
59.888	0.001119	0.000661
59.91	0.001117	0.000628
59.931	0.001116	0.000594
59.953	0.001114	0.000561
59.974	0.001112	0.000528
59.996	0.00111	0.000495
60.017	0.001109	0.000462
60.039	0.001107	0.00043
60.06	0.001105	0.000398
60.082	0.001104	0.000366
60.103	0.001102	0.000334
60.125	0.0011	0.000303
60.146	0.001098	0.000272
60.168	0.001097	0.000241
60.189	0.001095	0.00021
60.211	0.001093	0.00018
60.232	0.001091	0.000149
60.254	0.00109	0.000119
60.275	0.001088	9e-05
60.297	0.001086	6e-05
60.318	0.001084	3.1e-05
60.34	0.001083	2e-06
60.361	0.001081	-2.7e-05
60.383	0.001079	-5.6e-05
60.404	0.001077	-8.4e-05
60.426	0.001076	-0.000112
60.448	0.001074	-0.00014
60.469	0.001072	-0.000168
60.491	0.001071	-0.000195
60.512	0.001069	-0.000222
60.534	0.001067	-0.000249
60.555	0.001066	-0.000276
60.577	0.001064	-0.000303
60.598	0.001062	-0.000329
60.62	0.001061	-0.000355
60.641	0.001059	-0.000381
60.663	0.001057	-0.000406
60.684	0.001056	-0.000432
60.706	0.001054	-0.000457
60.727	0.001053	-0.000482
60.749	0.001051	-0.000507
60.77	0.00105	-0.000531
60.792	0.001048	-0.000555
60.813	0.001047	-0.000579
60.835	0.001045	-0.000603
60.856	0.001044	-0.000627
60.878	0.001042	-0.00065
60.899	0.001041	-0.000673
60.921	0.00104	-0.000696
60.942	0.001038	-0.000719
60.964	0.001037	-0.000742
60.985	0.001036	-0.000764
61.007	0.001034	-0.000786
61.028	0.001033	-0.000808
61.05	0.001032	-0.00083
61.071	0.001031	-0.000852
61.093	0.001029	-0.000873
61.114	0.001028	-0.000894
61.136	0.001027	-0.000915
61.157	0.001026	-0.000936
61.179	0.001025	-0.000957
61.201	0.001024	-0.000977
61.222	0.001023	-0.000998
61.244	0.001022	-0.001018
61.265	0.001021	-0.001038
61.287	0.00102	-0.001057
61.308	0.001019	-0.001077
61.33	0.001018	-0.001096
61.351	0.001017	-0.001116
61.373	0.001016	-0.001135
61.394	0.001015	-0.001154
61.416	0.001014	-0.001173
61.437	0.001013	-0.001191
61.459	0.001012	-0.00121
61.48	0.001011	-0.001228
61.502	0.00101	-0.001246
61.523	0.00101	-0.001264
61.545	0.001009	-0.001282
61.566	0.001008	-0.0013
61.588	0.001007	-0.001318
61.609	0.001006	-0.001335
61.631	0.001005	-0.001353
61.652	0.001005	-0.00137
61.674	0.001004	-0.001387
61.695	0.001003	-0.001404
61.717	0.001002	-0.001421
61.738	0.001002	-0.001438
61.76	0.001001	-0.001455
61.781	0.001	-0.001471
61.803	0.000999	-0.001488
61.824	0.000998	-0.001504
61.846	0.000998	-0.00152
61.867	0.000997	-0.001536
61.889	0.000996	-0.001552
61.91	0.000996	-0.001568
61.932	0.000995	-0.001584
61.954	0.000994	-0.0016
61.975	0.000993	-0.001616
61.997	0.000993	-0.001631
62.018	0.000992	-0.001647
62.04	0.000991	-0.001662
62.061	0.000991	-0.001677
62.083	0.00099	-0.001693
62.104	0.00099	-0.001708
62.126	0.000989	-0.001723
62.147	0.000988	-0.001738
62.169	0.000988	-0.001753
62.19	0.000987	-0.001768
62.212	0.000987	-0.001783
62.233	0.000986	-0.001797
62.255	0.000985	-0.001812
62.276	0.000985	-0.001827
62.298	0.000984	-0.001841
62.319	0.000984	-0.001856
62.341	0.000983	-0.00187
62.362	0.000983	-0.001885
62.384	0.000982	-0.001899
62.405	0.000982	-0.001913
62.427	0.000982	-0.001927
62.448	0.000981	-0.001942
62.47	0.000981	-0.001956
62.491	0.00098	-0.00197
62.513	0.00098	-0.001984
62.534	0.00098	-0.001998
62.556	0.000979	-0.002012
62.577	0.000979	-0.002026
62.599	0.000979	-0.00204
62.62	0.000979	-0.002054
62.642	0.000978	-0.002068
62.664	0.000978	-0.002082
62.685	0.000978	-0.002096
62.707	0.000978	-0.002109
62.728	0.000977	-0.002123
62.75	0.000977	-0.002137
62.771	0.000977	-0.002151
62.793	0.000977	-0.002164
62.814	0.000977	-0.002178
62.836	0.000977	-0.002192
62.857	0.000976	-0.002206
62.879	0.000976	-0.002219
62.9	0.000976	-0.002233
62.922	0.000976	-0.002247
62.943	0.000976	-0.00226
62.965	0.000976	-0.002274
62.986	0.000976	-0.002287
[truncated: 1,488 more rows]

## Sheet: Figure 1d
Time (s)	800 nM	400 nM	200 nM	100 nM	50 nM	25 nM	12.5 nM	6.25 nM
830.03	0.0144314	0.00808611	0.00190489	0.00214308	-0.00093403	-0.00759146	-0.0124401	-0.00926469
830.23	0.0201613	0.0115672	0.0032838	0.00279345	-0.00060477	-0.00747126	-0.0118747	-0.0088938
830.43	0.0267881	0.0155588	0.00513486	0.00363824	-0.00058798	-0.00738681	-0.0113533	-0.0086144
830.63	0.0343832	0.0203449	0.00729247	0.00481962	-1.48e-06	-0.00666609	-0.0106594	-0.00802355
830.83	0.0426222	0.025863	0.0101997	0.0059483	0.00065339	-0.00581103	-0.0100368	-0.00756297
831.03	0.0516611	0.0318511	0.0131018	0.00717353	0.00135052	-0.00519548	-0.00925428	-0.00709127
831.23	0.061195	0.0376912	0.0163848	0.00871446	0.00198826	-0.00436054	-0.00858297	-0.00648307
831.43	0.0709389	0.0438559	0.0196528	0.0101139	0.0030432	-0.00380194	-0.00793182	-0.00592461
831.63	0.0803901	0.0497546	0.0227674	0.0115036	0.00411445	-0.00307188	-0.00729038	-0.00529442
831.83	0.089632	0.0553927	0.0259481	0.0130441	0.00488265	-0.00185153	-0.00655487	-0.00500579
832.03	0.0977467	0.0608836	0.0290515	0.0148235	0.00589165	-0.00122145	-0.00601225	-0.00440593
832.23	0.104913	0.0655647	0.0322589	0.0162636	0.00700993	-0.00027415	-0.00564588	-0.00416242
832.43	0.112143	0.0702533	0.0352601	0.0177633	0.00796167	0.00075073	-0.00462083	-0.0036123
832.63	0.118043	0.0741435	0.0384563	0.019021	0.00867637	0.00117073	-0.00402669	-0.0037152
832.83	0.123823	0.0786282	0.0414942	0.0206024	0.00956047	0.00216898	-0.00379827	-0.00285631
833.03	0.128939	0.0830346	0.0445071	0.0217442	0.0105384	0.00313481	-0.00337168	-0.00244053
833.23	0.134058	0.0870081	0.0472826	0.0232771	0.0110839	0.00373407	-0.00279185	-0.00165009
833.43	0.139285	0.0909234	0.0499147	0.0249042	0.0120975	0.00483329	-0.00154908	-0.00091838
833.63	0.144021	0.0946797	0.0529281	0.0263002	0.0132106	0.00589543	-0.00076511	-1.847e-05
833.83	0.147974	0.0985716	0.0553	0.0278145	0.0142162	0.00645824	2.478e-05	0.00056239
834.03	0.15173	0.1018	0.0574448	0.0288074	0.0149512	0.00685921	0.00039969	0.00095308
834.23	0.155528	0.105047	0.0597683	0.0304714	0.0160036	0.0075587	0.00084538	0.00156032
834.43	0.159164	0.108734	0.0625692	0.0322623	0.0167288	0.00846203	0.00141034	0.00209161
834.63	0.162752	0.112344	0.065129	0.0338235	0.0179367	0.00944919	0.00205996	0.00300846
834.83	0.165629	0.115762	0.0677388	0.034756	0.0186668	0.00978543	0.00255738	0.00340446
835.03	0.168801	0.118799	0.0699243	0.0360279	0.0192859	0.0102326	0.00330155	0.00364845
835.23	0.171504	0.121369	0.0722447	0.0372154	0.0197446	0.0106606	0.00342669	0.00427936
835.43	0.173896	0.124349	0.0737102	0.0382507	0.0203279	0.0110586	0.00393744	0.00484952
835.63	0.176029	0.126954	0.07549	0.0394428	0.0209378	0.0117471	0.00473085	0.00528385
835.83	0.17787	0.129291	0.0772512	0.0409282	0.0213193	0.0122076	0.00531661	0.00542373
836.03	0.179293	0.131537	0.0790435	0.041994	0.0220154	0.0122664	0.00532641	0.00566791
836.23	0.180987	0.133601	0.0812008	0.0430192	0.0225496	0.0125205	0.00556712	0.00558404
836.43	0.182721	0.135649	0.0830665	0.0438078	0.0230112	0.0124475	0.00581754	0.00603734
836.63	0.184143	0.137575	0.0849962	0.0449082	0.0238684	0.0129037	0.00558212	0.00638502
836.83	0.185868	0.139992	0.0866808	0.0457164	0.0246541	0.0136778	0.00592045	0.00708802
837.03	0.18781	0.141943	0.088929	0.0466013	0.0255598	0.0142928	0.00667866	0.00736383
837.23	0.189947	0.143962	0.0907916	0.0476288	0.0260746	0.0149415	0.00752765	0.00734163
837.43	0.191748	0.146099	0.0923215	0.0487607	0.0270573	0.0158532	0.00880995	0.00792032
837.63	0.192982	0.147926	0.0939319	0.0496789	0.0276698	0.0159131	0.00891524	0.00776132
837.83	0.19432	0.149686	0.0953201	0.0506048	0.028141	0.0162392	0.00929093	0.00770801
838.03	0.196127	0.151422	0.0970494	0.0512437	0.0291111	0.0169496	0.00965479	0.00824717
838.23	0.197886	0.153129	0.0988205	0.0520281	0.0298915	0.0176821	0.00992673	0.00851092
838.43	0.199728	0.155029	0.100581	0.0527868	0.0304852	0.0182413	0.0103215	0.00892853
838.63	0.201473	0.15652	0.102101	0.0533642	0.0313623	0.0186291	0.010923	0.00947183
838.83	0.202424	0.157513	0.103357	0.0539216	0.0318309	0.018966	0.0110755	0.00950364
839.03	0.203984	0.158842	0.104367	0.0547632	0.032291	0.0193728	0.0110764	0.00976443
839.23	0.204986	0.160264	0.105196	0.0553179	0.0328666	0.0197493	0.010904	0.010502
839.43	0.206216	0.162145	0.106002	0.0561134	0.0335218	0.0205228	0.0113777	0.0109775
839.63	0.207162	0.163336	0.106735	0.0568688	0.0342008	0.0205893	0.0115387	0.011091
839.83	0.207764	0.164103	0.10768	0.057736	0.0348069	0.0208504	0.0113836	0.0113698
840.03	0.208529	0.165437	0.108761	0.0585397	0.0355066	0.0215097	0.0112322	0.011508
840.23	0.209083	0.166521	0.109395	0.0593846	0.036228	0.0212023	0.0115921	0.0121541
840.43	0.20954	0.167226	0.110332	0.0599587	0.0368131	0.0217425	0.0118027	0.0127308
840.63	0.210401	0.168059	0.111145	0.0610488	0.0376186	0.0226811	0.0120813	0.0131437
840.83	0.211133	0.168882	0.111935	0.0615337	0.0381345	0.0229689	0.0126864	0.0134555
841.03	0.211981	0.16977	0.112779	0.0624854	0.0386132	0.0232671	0.0130124	0.013716
841.23	0.212741	0.1707	0.113866	0.0635554	0.0390003	0.0239356	0.0137058	0.0137126
841.43	0.213022	0.171472	0.115062	0.0646615	0.039484	0.024431	0.0143233	0.0142959
841.63	0.213437	0.172687	0.116423	0.0651984	0.0395116	0.0248231	0.0145461	0.0143607
841.83	0.214172	0.173232	0.11798	0.0660608	0.0401001	0.0253973	0.0154831	0.0146191
842.03	0.215212	0.174341	0.119229	0.0665735	0.0407937	0.026119	0.0160069	0.0147646
842.23	0.215543	0.175118	0.120133	0.0668424	0.0411099	0.0262416	0.0163474	0.0145701
842.43	0.216575	0.175829	0.121569	0.067905	0.0417439	0.0267749	0.0173675	0.0151707
842.63	0.217275	0.176656	0.122786	0.0687036	0.0423454	0.0270902	0.0182007	0.0153781
842.83	0.217807	0.177372	0.123543	0.0695121	0.042761	0.0271021	0.0182133	0.0155685
843.03	0.218818	0.178437	0.124531	0.0702874	0.0433071	0.0275352	0.0186608	0.015909
843.23	0.219313	0.179658	0.125999	0.0709348	0.0437255	0.0280738	0.0191162	0.0162435
843.43	0.219781	0.180845	0.127137	0.0717551	0.0440898	0.0284272	0.0191413	0.0166478
843.63	0.220391	0.181358	0.128031	0.0723205	0.0446872	0.0284356	0.019405	0.0169308
843.83	0.221095	0.182247	0.129496	0.0730565	0.0455384	0.02916	0.0197874	0.0172705
844.03	0.221588	0.1833	0.130267	0.0736047	0.0457984	0.0296158	0.0198361	0.0171302
844.23	0.221778	0.183665	0.130774	0.0740517	0.0461641	0.0290937	0.0195923	0.0176987
844.43	0.222174	0.18402	0.131731	0.0748871	0.046531	0.0298216	0.019747	0.0181518
844.63	0.222715	0.184948	0.132125	0.0755868	0.0472458	0.0304168	0.0200238	0.0186992
844.83	0.222997	0.185321	0.132608	0.0759347	0.0477355	0.0305827	0.0202239	0.0191386
845.03	0.223313	0.185935	0.132958	0.0764825	0.0479188	0.0308018	0.0200881	0.0191003
845.23	0.223844	0.186615	0.13424	0.0772232	0.0483713	0.0314483	0.0205182	0.0194194
845.43	0.224104	0.187537	0.13484	0.0776187	0.0487256	0.0317775	0.0206897	0.019606
845.63	0.224679	0.188443	0.135632	0.0777652	0.0487305	0.0320589	0.0208487	0.019358
845.83	0.225259	0.188766	0.135829	0.0786408	0.0487743	0.0324386	0.0210085	0.0194966
846.03	0.225589	0.189371	0.136035	0.0787936	0.0489708	0.0328178	0.0209039	0.0196171
846.23	0.225995	0.189966	0.136338	0.0792427	0.0493881	0.0332428	0.0213209	0.0200265
846.43	0.226777	0.190602	0.137037	0.0803591	0.0497869	0.0338931	0.0215631	0.0205068
846.63	0.227129	0.19125	0.137425	0.0806324	0.0498576	0.03398	0.0215241	0.0205106
846.83	0.227358	0.191528	0.13784	0.0811561	0.0505198	0.0342487	0.0213822	0.0209107
847.03	0.227772	0.191821	0.138591	0.081707	0.0508504	0.0345872	0.0218812	0.0209676
847.23	0.227763	0.192198	0.138989	0.0817569	0.0510811	0.0345448	0.0219732	0.0213278
847.43	0.227971	0.192421	0.13935	0.0821491	0.0516762	0.0344648	0.0221398	0.0215386
847.63	0.2285	0.192775	0.139942	0.0822015	0.0523615	0.0345118	0.0226968	0.0212589
847.83	0.229366	0.193186	0.140276	0.0826848	0.0530411	0.0349484	0.0234132	0.0214606
848.03	0.229759	0.193498	0.140624	0.0830154	0.0530593	0.0352309	0.0233273	0.0217182
848.23	0.229931	0.193684	0.14107	0.0834264	0.0536632	0.0349283	0.0236407	0.0223543
848.43	0.230651	0.194237	0.141646	0.0840822	0.0543023	0.0354026	0.0246271	0.0228322
848.63	0.231162	0.194945	0.142271	0.0843201	0.0549181	0.0357154	0.0251042	0.0229312
848.83	0.231739	0.195055	0.142562	0.0843873	0.0550814	0.0356921	0.0251522	0.0229427
849.03	0.232017	0.195464	0.143184	0.0847031	0.0553116	0.0356789	0.0251519	0.0228171
849.23	0.232881	0.196363	0.144343	0.0856316	0.0562587	0.0360194	0.0255258	0.023409
849.43	0.233371	0.196656	0.145041	0.0858482	0.0566584	0.0361823	0.025462	0.0234269
849.63	0.233337	0.197145	0.145539	0.0865911	0.0563665	0.0363545	0.025421	0.0238152
849.83	0.23386	0.197906	0.145999	0.0870786	0.0562878	0.0369342	0.025162	0.0246438
850.03	0.234173	0.198677	0.146791	0.0873996	0.0566998	0.0373822	0.0250508	0.0248427
850.23	0.234431	0.199217	0.147148	0.0882081	0.0569757	0.0380852	0.0252173	0.0247624
850.43	0.234161	0.199454	0.147567	0.0887779	0.0571549	0.0383288	0.0249496	0.0242925
850.63	0.233942	0.199494	0.147973	0.0892783	0.0571214	0.0385296	0.0251645	0.0243069
850.83	0.233659	0.199654	0.148445	0.0895258	0.0578425	0.0388509	0.0252133	0.0242004
851.03	0.23388	0.200105	0.149152	0.0901841	0.0581044	0.0390029	0.0259174	0.0239205
851.23	0.233594	0.200251	0.149542	0.0904688	0.0585152	0.0389999	0.0261778	0.0240837
851.43	0.233655	0.200343	0.150212	0.0910525	0.0588242	0.0389602	0.0267105	0.0240611
851.63	0.233649	0.200915	0.150712	0.0913312	0.0593439	0.0394178	0.0272266	0.0240549
851.83	0.234639	0.201608	0.15128	0.0922928	0.0600564	0.0404037	0.0277378	0.0252333
852.03	0.234751	0.202225	0.152027	0.0928472	0.0600958	0.040762	0.0276642	0.0253844
852.23	0.234884	0.202522	0.15221	0.0930857	0.0603945	0.0404841	0.0277495	0.025639
852.43	0.235502	0.202924	0.152637	0.0934498	0.0608363	0.0408274	0.0281865	0.0257967
852.63	0.235776	0.203081	0.152778	0.0934629	0.0607675	0.0410105	0.0283623	0.025856
852.83	0.235893	0.203267	0.153089	0.093759	0.0609605	0.041236	0.0286507	0.0263439
853.03	0.235953	0.203388	0.153546	0.0938715	0.0615908	0.0413801	0.028606	0.0264258
853.23	0.236485	0.20374	0.153609	0.0939525	0.0618018	0.0416032	0.0288389	0.0267411
853.43	0.236724	0.20387	0.153722	0.0939226	0.0615853	0.0414799	0.0291025	0.026976
853.63	0.237183	0.204565	0.153899	0.0941629	0.0612472	0.0420776	0.0292737	0.0274452
853.83	0.238082	0.204706	0.154258	0.0941595	0.0616623	0.0424259	0.0294752	0.0277673
854.03	0.238435	0.204713	0.154476	0.094444	0.0617918	0.0425767	0.0297346	0.0275545
854.23	0.238382	0.204418	0.1543	0.094791	0.0622505	0.0431807	0.030324	0.0272809
854.43	0.238496	0.204158	0.154543	0.0952162	0.0625746	0.0433518	0.0303615	0.0272112
854.63	0.23855	0.203936	0.15508	0.095651	0.0626244	0.0435763	0.0305382	0.0271992
854.83	0.238715	0.204036	0.155625	0.0959152	0.0634321	0.0437154	0.0308963	0.0269251
855.03	0.238865	0.204332	0.156081	0.0967093	0.0640716	0.0439203	0.0317479	0.027006
855.23	0.239105	0.204579	0.156499	0.0971238	0.064745	0.0438923	0.031947	0.0274853
855.43	0.239363	0.204743	0.15708	0.0971689	0.0651417	0.0439677	0.0322467	0.0275018
855.63	0.239668	0.205442	0.157666	0.0977655	0.0656474	0.0444516	0.0325581	0.0277496
855.83	0.240112	0.205682	0.157866	0.0982229	0.0661095	0.044652	0.0324999	0.0281558
856.03	0.240011	0.205918	0.158075	0.0985831	0.0659641	0.0443566	0.0325484	0.0279818
856.23	0.239735	0.205705	0.158119	0.0985644	0.0658471	0.0441727	0.0321199	0.0283436
856.43	0.239806	0.206157	0.158326	0.0988702	0.0660166	0.0447152	0.0326042	0.0285596
856.63	0.239666	0.206458	0.158721	0.0990577	0.0660555	0.0450977	0.0327389	0.0289721
856.83	0.239805	0.206986	0.158987	0.0995872	0.066097	0.0456426	0.0329059	0.029225
857.03	0.239952	0.207298	0.158921	0.099562	0.0660381	0.0456983	0.0326667	0.0290132
857.23	0.24009	0.207758	0.159107	0.0994642	0.0659531	0.0457906	0.0328283	0.0290947
857.43	0.240248	0.208228	0.159669	0.09998	0.0659994	0.0460285	0.0327855	0.0293335
857.63	0.24073	0.208603	0.16041	0.100075	0.0661337	0.046911	0.0324908	0.029476
857.83	0.240963	0.208997	0.161189	0.100438	0.0666919	0.0471311	0.0325994	0.0296869
858.03	0.240748	0.209166	0.16167	0.100593	0.0666632	0.0476066	0.0320102	0.0299214
858.23	0.240345	0.209293	0.161815	0.100807	0.0669001	0.0479217	0.0320915	0.0301494
858.43	0.240323	0.209349	0.162317	0.101059	0.0670787	0.0481709	0.0320283	0.0302042
858.63	0.240405	0.209801	0.162461	0.101068	0.0673931	0.0482546	0.0319368	0.0301979
858.83	0.240735	0.210378	0.162623	0.101566	0.0680322	0.048547	0.0322424	0.0303531
859.03	0.241081	0.21072	0.162435	0.101868	0.0684475	0.0484801	0.0327455	0.0305465
859.23	0.241657	0.210697	0.162503	0.101695	0.0688404	0.0486134	0.032646	0.0308562
859.43	0.242057	0.210839	0.162572	0.101641	0.0691415	0.0485976	0.0328232	0.0306417
859.63	0.242522	0.210892	0.162528	0.10208	0.0692922	0.0489341	0.0330165	0.0310688
859.83	0.242732	0.210823	0.162182	0.102347	0.0694981	0.0488176	0.0327482	0.0309542
860.03	0.243174	0.21124	0.162344	0.102805	0.0695185	0.0489145	0.0328992	0.0316164
860.23	0.243412	0.210992	0.16243	0.102864	0.0698814	0.0490595	0.0331668	0.0317315
860.43	0.243834	0.211634	0.162427	0.103302	0.0702644	0.04935	0.0336572	0.0320178
860.63	0.244138	0.21138	0.162897	0.10363	0.0704548	0.0492541	0.0341378	0.0322363
860.83	0.244526	0.211662	0.162826	0.104313	0.0704721	0.0492626	0.0345548	0.0319509
861.03	0.244393	0.211517	0.163033	0.104549	0.0708286	0.048822	0.0347481	0.0317831
861.23	0.24428	0.211084	0.163159	0.10475	0.0712839	0.0485993	0.0345671	0.0315404
861.43	0.244177	0.211018	0.163627	0.10519	0.0711394	0.0482835	0.0342359	0.0313297
861.63	0.243998	0.211251	0.163869	0.105208	0.0714233	0.0480511	0.0341639	0.0312302
861.83	0.243925	0.211542	0.164043	0.105203	0.0716504	0.0480774	0.034209	0.0314623
862.03	0.243621	0.211473	0.163799	0.10532	0.0716369	0.04778	0.0338712	0.031616
862.23	0.243496	0.211823	0.163797	0.105324	0.071653	0.0478343	0.0343488	0.0315574
862.43	0.243649	0.211896	0.16406	0.105374	0.0719975	0.0480364	0.0343173	0.0318423
862.63	0.243786	0.212517	0.164489	0.105773	0.0723201	0.0480757	0.0344168	0.0323167
862.83	0.243617	0.21282	0.164812	0.106036	0.0725936	0.0483884	0.0347237	0.032614
863.03	0.243996	0.213079	0.164938	0.105891	0.0730115	0.0486689	0.0349808	0.0330851
863.23	0.244276	0.213458	0.165393	0.105929	0.0737407	0.0494798	0.0352874	0.033756
863.43	0.244286	0.213782	0.16609	0.106227	0.0738828	0.049938	0.0354736	0.0339236
863.63	0.244379	0.214103	0.166622	0.106584	0.0741895	0.0509295	0.0356883	0.034
863.83	0.244294	0.214413	0.166934	0.106838	0.0746437	0.0512658	0.0357357	0.0339406
864.03	0.244734	0.21454	0.167413	0.10668	0.0748333	0.0516242	0.0364571	0.0340128
864.23	0.24525	0.214794	0.167989	0.107027	0.075107	0.0520202	0.0367913	0.0338142
864.43	0.245287	0.215212	0.168522	0.107507	0.0751197	0.0522176	0.037028	0.0339447
864.63	0.245584	0.215421	0.168787	0.107874	0.0750962	0.0521931	0.0373623	0.0335545
864.83	0.245677	0.216136	0.168855	0.108237	0.0753058	0.0525065	0.0372589	0.0329771
865.03	0.24597	0.216256	0.168389	0.108411	0.0749488	0.0525699	0.0371823	0.0326463
865.23	0.246551	0.216467	0.167997	0.108462	0.0748274	0.0526592	0.0370121	0.0325958
865.43	0.24683	0.217126	0.167696	0.108397	0.0742925	0.0524457	0.0370404	0.0326272
865.63	0.246923	0.217522	0.167536	0.10869	0.0742543	0.0527365	0.036986	0.0328238
865.83	0.247362	0.217559	0.167334	0.108585	0.0742113	0.0529595	0.0366265	0.0332866
866.03	0.247724	0.217494	0.167188	0.108881	0.073927	0.0527826	0.0364977	0.0333172
866.23	0.247939	0.217426	0.167564	0.108892	0.0737345	0.0532935	0.0366253	0.0340894
866.43	0.24801	0.217215	0.167544	0.109367	0.0738786	0.0534437	0.0363523	0.0349221
866.63	0.248065	0.217441	0.167874	0.109351	0.0738554	0.0532581	0.0362985	0.0356405
866.83	0.247871	0.217219	0.167582	0.109255	0.0741452	0.0533093	0.0363547	0.03611
867.03	0.248196	0.217003	0.167679	0.109389	0.0745849	0.0532151	0.0364265	0.0362765
867.23	0.247952	0.216752	0.167841	0.109305	0.0747755	0.0530552	0.0365556	0.0364527
867.43	0.247317	0.215892	0.168117	0.109044	0.0746763	0.0525765	0.0363485	0.0360325
867.63	0.247401	0.216237	0.168531	0.1093	0.0755991	0.0526672	0.0364358	0.0359344
867.83	0.247444	0.21591	0.168938	0.10928	0.0759133	0.052454	0.0367461	0.0360875
868.03	0.247325	0.21572	0.169215	0.10879	0.0758928	0.0524045	0.0373235	0.0357435
868.23	0.24747	0.216118	0.169445	0.109072	0.0759893	0.0524615	0.0374678	0.0357948
868.43	0.247163	0.216008	0.169685	0.109326	0.07633	0.0529351	0.0379741	0.0355823
868.63	0.247411	0.216261	0.169551	0.109301	0.0765043	0.0533419	0.0379309	0.035158
868.83	0.247344	0.216394	0.169527	0.109572	0.0767865	0.053732	0.0380221	0.0349644
869.03	0.247651	0.216623	0.169409	0.109683	0.0764896	0.0539962	0.0386684	0.0346768
869.23	0.24807	0.216761	0.16973	0.109968	0.0768375	0.0547508	0.0390256	0.0350859
869.43	0.248231	0.217255	0.170121	0.110284	0.0768447	0.0552138	0.0393224	0.0351251
869.63	0.248739	0.217347	0.170428	0.110603	0.0771818	0.05578	0.0392408	0.0349402
869.83	0.249185	0.217609	0.170399	0.110711	0.0776447	0.0561714	0.0395182	0.035151
870.03	0.249693	0.217665	0.170426	0.110867	0.077488	0.056705	0.0401011	0.0350879
870.23	0.250019	0.217905	0.17068	0.110912	0.0777053	0.057441	0.0405909	0.0356139
870.43	0.250288	0.218237	0.170567	0.111293	0.0780349	0.0573628	0.0405303	0.0354012
870.63	0.250639	0.218857	0.171198	0.111545	0.0784528	0.0573338	0.0409313	0.0360347
870.83	0.250447	0.218779	0.171489	0.111934	0.0788245	0.0575598	0.0410965	0.0358163
871.03	0.250632	0.219164	0.172193	0.112103	0.0792798	0.0570167	0.0411926	0.035604
871.23	0.250784	0.218965	0.172401	0.112222	0.0792178	0.0564892	0.0407806	0.0358317
871.43	0.250776	0.219278	0.17265	0.112555	0.0795795	0.0564585	0.0407149	0.0359918
871.63	0.251334	0.219918	0.17281	0.113033	0.0799975	0.0562959	0.040879	0.0362576
871.83	0.251381	0.219504	0.172876	0.113269	0.0799711	0.0562543	0.0411813	0.0361421
872.03	0.25109	0.21927	0.172816	0.113138	0.0798224	0.0561077	0.0412251	0.0357602
872.23	0.251222	0.219384	0.172139	0.113122	0.080074	0.0561151	0.0412493	0.0356539
872.43	0.250865	0.218826	0.172175	0.113185	0.0801446	0.0564301	0.0412166	0.0353851
872.63	0.250665	0.218583	0.171558	0.112873	0.0797543	0.055778	0.0404664	0.0352279
872.83	0.250257	0.218409	0.171256	0.112836	0.0794958	0.0554368	0.0399816	0.0350931
873.03	0.250686	0.218746	0.171336	0.112853	0.0793463	0.0556886	0.0403404	0.0353819
873.23	0.251079	0.218581	0.171016	0.112845	0.0794806	0.0564636	0.0399619	0.0356142
873.43	0.251261	0.218508	0.170754	0.11254	0.0792844	0.0564524	0.0399747	0.0357242
873.63	0.2515	0.218488	0.17059	0.112557	0.0794548	0.0567882	0.0399433	0.0356316
873.83	0.251309	0.218443	0.170806	0.112296	0.0793916	0.0573757	0.0397426	0.0361579
874.03	0.251352	0.218195	0.171107	0.112121	0.0792798	0.0580427	0.0398103	0.0367111
874.23	0.251371	0.218857	0.171621	0.112199	0.0796256	0.0587099	0.0399489	0.0373474
874.43	0.251608	0.219392	0.172146	0.112193	0.0796045	0.0587701	0.0394835	0.0374708
874.63	0.251697	0.219736	0.172653	0.112177	0.0795673	0.0592106	0.039844	0.0378905
874.83	0.251939	0.21944	0.172988	0.112165	0.0793042	0.059273	0.0395097	0.0373874
875.03	0.251891	0.219932	0.173261	0.112208	0.0795443	0.058893	0.0397357	0.0372923
875.23	0.252172	0.220251	0.172963	0.112381	0.0794518	0.0585821	0.0397455	0.0372763
875.43	0.252096	0.220781	0.173142	0.112448	0.0798407	0.058551	0.0398624	0.0372655
875.63	0.252499	0.220644	0.173514	0.11281	0.0799714	0.0581184	0.0400706	0.0366926
875.83	0.25257	0.220396	0.173657	0.113251	0.0803299	0.0583244	0.0402598	0.0363178
876.03	0.252471	0.220556	0.173491	0.113143	0.0803526	0.0582102	0.0404302	0.0360594
876.23	0.252336	0.220635	0.173017	0.112832	0.0807874	0.0578317	0.0402806	0.0352802
876.43	0.252572	0.220508	0.173332	0.113059	0.0806076	0.0577958	0.0405099	0.0350368
876.63	0.252693	0.220723	0.173298	0.113118	0.0808227	0.057469	0.0405258	0.0352775
876.83	0.252965	0.220572	0.173339	0.113202	0.0809188	0.0571925	0.0405363	0.0356123
877.03	0.253131	0.220274	0.173804	0.113675	0.0817951	0.0572148	0.0411397	0.0359954
877.23	0.252986	0.219654	0.173766	0.113623	0.0820779	0.0571578	0.0411269	0.0359606
877.43	0.252882	0.219387	0.17363	0.113291	0.0819348	0.0572469	0.0411717	0.0361453
877.63	0.252767	0.219465	0.173809	0.113478	0.0823531	0.0574815	0.0414631	0.0365964
877.83	0.252683	0.219316	0.173819	0.113204	0.0821858	0.0575833	0.0410438	0.0371243
878.03	0.252765	0.219208	0.17384	0.113014	0.0823128	0.0580609	0.0413258	0.0375571
878.23	0.252946	0.219575	0.17369	0.113059	0.0822487	0.057977	0.0414011	0.0378074
878.43	0.253313	0.219871	0.173481	0.112869	0.0818066	0.0579492	0.0413228	0.0380553
878.63	0.253458	0.219806	0.173155	0.112963	0.0816562	0.0578893	0.0418645	0.0380953
878.83	0.253339	0.219906	0.173135	0.112991	0.0815442	0.0576458	0.0421368	0.038142
879.03	0.253113	0.220514	0.173205	0.113183	0.081507	0.057752	0.0424329	0.0382229
879.23	0.253128	0.220728	0.173269	0.113518	0.0816226	0.057904	0.0422362	0.038221
879.43	0.25262	0.220716	0.173613	0.113964	0.0815196	0.0582148	0.0418982	0.0382701
879.63	0.252701	0.220708	0.173646	0.114456	0.0815583	0.0587629	0.0422735	0.0382296
879.83	0.252732	0.220669	0.173111	0.114746	0.0814339	0.0592881	0.0425024	0.0382844
880.03	0.252874	0.22111	0.173357	0.114994	0.0815269	0.0596451	0.0429876	0.0383743
880.23	0.252577	0.221126	0.173527	0.114954	0.0816983	0.0600583	0.0426333	0.0382858
880.43	0.252573	0.221619	0.174084	0.11527	0.0819702	0.0605799	0.0431672	0.0387718
880.63	0.252707	0.221799	0.174521	0.115198	0.082346	0.0606799	0.0432312	0.0389789
880.83	0.252566	0.221608	0.174652	0.115342	0.0825761	0.0604996	0.0430866	0.0390996
881.03	0.252622	0.221509	0.175403	0.115474	0.083243	0.0609707	0.043114	0.0389212
881.23	0.252826	0.221758	0.175401	0.115211	0.0833574	0.0608916	0.0432802	0.0389192
881.43	0.25264	0.221831	0.17533	0.115177	0.083252	0.0613308	0.0432144	0.0389853
881.63	0.252645	0.222123	0.175516	0.115323	0.0834315	0.061557	0.0434832	0.0393809
881.83	0.25287	0.22234	0.175489	0.115231	0.0833808	0.0618258	0.0431772	0.0394111
882.03	0.252984	0.221885	0.175351	0.115263	0.0835963	0.062119	0.0431107	0.039522
882.23	0.253219	0.222352	0.174908	0.115647	0.0834752	0.0618455	0.0432831	0.0396543
882.43	0.253349	0.222539	0.174722	0.115647	0.083207	0.0617603	0.0434427	0.0397043
882.63	0.253586	0.222521	0.174727	0.115824	0.0828815	0.0614431	0.0436772	0.0395889
882.83	0.253666	0.222309	0.174701	0.115775	0.0828161	0.0613174	0.0437215	0.039346
883.03	0.25412	0.222432	0.174817	0.116059	0.0826208	0.0612781	0.0435164	0.0388509
883.23	0.253555	0.222203	0.174037	0.116109	0.0823698	0.0610677	0.0430623	0.0384411
883.43	0.253263	0.222318	0.173696	0.116265	0.0821788	0.0609715	0.0433999	0.0387027
883.63	0.253607	0.22234	0.173677	0.116228	0.0824	0.0612079	0.0437061	0.0390063
883.83	0.254031	0.222494	0.173734	0.116074	0.0823868	0.0613279	0.0438425	0.038781
884.03	0.254078	0.222873	0.174087	0.116338	0.0828808	0.0612853	0.0441116	0.0391921
884.23	0.253718	0.223015	0.17446	0.115874	0.0828072	0.0612447	0.0440037	0.0390326
884.43	0.253609	0.222803	0.174731	0.115847	0.0829861	0.0609399	0.0439619	0.0389222
884.63	0.253881	0.222935	0.174736	0.115353	0.0829813	0.0607784	0.0438908	0.0386156
884.83	0.253863	0.222949	0.175317	0.115234	0.0833402	0.0609819	0.0436573	0.0387776
885.03	0.253965	0.222907	0.176107	0.115141	0.083351	0.0608075	0.0436092	0.0386884
885.23	0.253693	0.223056	0.176227	0.115214	0.0834915	0.0607184	0.0439394	0.0388596
885.43	0.253335	0.222869	0.176499	0.115736	0.0833493	0.0608537	0.0438845	0.0389877
885.63	0.253753	0.223301	0.176974	0.115956	0.0836685	0.0614334	0.0440637	0.039341
885.83	0.254068	0.223141	0.177304	0.115996	0.0840055	0.0616131	0.0438939	0.0393825
886.03	0.254239	0.223039	0.177312	0.116469	0.084242	0.0619289	0.0440695	0.0395095
886.23	0.254626	0.223477	0.177533	0.116749	0.0844739	0.0622287	0.0444754	0.0395701
886.43	0.254674	0.223331	0.178009	0.116922	0.0847028	0.062503	0.0445487	0.0395464
886.63	0.255123	0.223289	0.178268	0.11714	0.0848439	0.0627172	0.0446411	0.0395934
886.83	0.255448	0.223239	0.178169	0.117389	0.0847884	0.063007	0.0444362	0.0393416
887.03	0.255494	0.223559	0.178205	0.117696	0.0849408	0.0632946	0.0443025	0.0394255
887.23	0.255297	0.223929	0.177727	0.118028	0.0849618	0.0638219	0.0440922	0.0397156
887.43	0.255465	0.22422	0.177981	0.118318	0.0850666	0.0642258	0.0444764	0.0402267
887.63	0.255561	0.224379	0.177791	0.118515	0.0851139	0.0642408	0.0448218	0.0403121
887.83	0.255911	0.224968	0.177439	0.118761	0.085027	0.0644745	0.0452104	0.0402627
888.03	0.255605	0.22529	0.177277	0.119085	0.0848848	0.0645614	0.0454299	0.0404736
888.23	0.25533	0.225439	0.177162	0.118973	0.0844822	0.0642163	0.0453491	0.0404192
888.43	0.255121	0.224952	0.17661	0.118643	0.084543	0.0638812	0.044776	0.040648
888.63	0.255056	0.225252	0.176351	0.117992	0.0843309	0.0635752	0.04466	0.0406273
888.83	0.255088	0.224852	0.176631	0.117885	0.0841795	0.0634768	0.0445039	0.0407947
889.03	0.254933	0.224522	0.176591	0.118235	0.0838997	0.0629738	0.0442199	0.0408461
889.23	0.254908	0.224321	0.17621	0.118187	0.0839594	0.0628108	0.0445834	0.0410744
889.43	0.255064	0.224081	0.176231	0.118207	0.0841238	0.0624952	0.0448168	0.0416303
889.63	0.254966	0.223774	0.176468	0.118042	0.0841586	0.0628332	0.0448711	0.0420581
889.83	0.25462	0.223356	0.176704	0.117821	0.0842572	0.0626276	0.0446789	0.0417844
890.03	0.254487	0.222945	0.176944	0.117857	0.0847678	0.063317	0.0446549	0.0417829
890.23	0.254504	0.222584	0.177257	0.117693	0.0851349	0.0634428	0.0446507	0.0415812
890.43	0.254282	0.222322	0.177271	0.11731	0.0851858	0.0634939	0.044459	0.0411964
890.63	0.254502	0.222214	0.177483	0.11733	0.0850595	0.0637051	0.0444562	0.0408322
890.83	0.25485	0.222417	0.177836	0.117164	0.0851234	0.0641615	0.0445308	0.0405097
891.03	0.254813	0.22235	0.178136	0.117104	0.0855496	0.0645132	0.0447379	0.0403538
891.23	0.25509	0.222618	0.178072	0.117403	0.0852578	0.0647297	0.0448085	0.0400669
891.43	0.255091	0.222556	0.177896	0.117512	0.0851354	0.0649139	0.0451277	0.039644
891.63	0.255349	0.222849	0.177941	0.117761	0.0854304	0.0646418	0.0454944	0.0395605
891.83	0.255724	0.223253	0.17783	0.117921	0.0853662	0.0649338	0.0453902	0.0396554
892.03	0.255432	0.223374	0.178212	0.118419	0.0857249	0.064574	0.0456534	0.0396906
892.23	0.25584	0.22348	0.178315	0.118665	0.0860704	0.0638871	0.0458451	0.0401174
892.43	0.256104	0.223348	0.178279	0.11832	0.0862915	0.0636852	0.0458105	0.0401489
892.63	0.256106	0.223606	0.17821	0.11839	0.0862845	0.0636894	0.0452761	0.0400288
892.83	0.256511	0.223952	0.178208	0.118743	0.0864769	0.0632937	0.0453693	0.0403772
893.03	0.256427	0.223936	0.177817	0.119148	0.0865259	0.0631523	0.0455337	0.0408767
893.23	0.255988	0.223972	0.177262	0.118901	0.0863644	0.0624494	0.0459372	0.041025
893.43	0.255709	0.223841	0.177424	0.119042	0.0859439	0.0621067	0.0459461	0.0414112
893.63	0.25514	0.223485	0.17733	0.119273	0.0855385	0.0622467	0.0457675	0.0410975
893.83	0.254852	0.223766	0.177559	0.119172	0.0858315	0.0623046	0.0458894	0.0408229
894.03	0.255024	0.223547	0.177475	0.118823	0.085807	0.0625826	0.0454729	0.0408797
894.23	0.25482	0.223499	0.177176	0.118741	0.0857493	0.0621922	0.0458381	0.0407105
894.43	0.254794	0.22358	0.176975	0.118438	0.0856661	0.0622233	0.0458077	0.0402746
894.63	0.254742	0.223643	0.177169	0.118209	0.0853946	0.0623472	0.0457023	0.0399729
894.83	0.255199	0.223791	0.177363	0.118017	0.0854671	0.0629079	0.0460249	0.0400278
895.03	0.255219	0.224086	0.177483	0.117985	0.0854265	0.0632096	0.0461711	0.0403304
895.23	0.255635	0.22429	0.1777	0.118349	0.0854688	0.0637615	0.0459992	0.0406257
895.43	0.255896	0.224371	0.177737	0.118559	0.0858742	0.0639769	0.046409	0.0407914
895.63	0.256089	0.224456	0.177828	0.118517	0.0861028	0.063795	0.0464921	0.0414427
895.83	0.256228	0.224342	0.177742	0.118735	0.0861731	0.0641414	0.0464873	0.0416206
896.03	0.256341	0.224499	0.178244	0.119369	0.0869166	0.0642757	0.0469394	0.0417481
896.23	0.256347	0.224761	0.178112	0.119286	0.0866309	0.0642782	0.0468397	0.041942
896.43	0.25638	0.224957	0.178508	0.119456	0.0866463	0.0648413	0.0469284	0.0420205
896.63	0.256551	0.225626	0.178626	0.119633	0.086745	0.0653449	0.0469326	0.0422969
896.83	0.256534	0.226275	0.178849	0.11983	0.0870076	0.0650706	0.0471329	0.0428641
897.03	0.255854	0.226256	0.178743	0.119946	0.0867876	0.0651604	0.0470506	0.0426334
897.23	0.255394	0.225884	0.179066	0.119508	0.0865017	0.064781	0.046604	0.0420992
897.43	0.255047	0.225689	0.17944	0.119503	0.0862196	0.0645813	0.0466003	0.0418415
897.63	0.254682	0.225436	0.179611	0.119404	0.0859815	0.0645597	0.0463815	0.0413824
897.83	0.254565	0.225427	0.180023	0.119272	0.086263	0.0642034	0.046371	0.041579
898.03	0.254413	0.225286	0.179947	0.118869	0.0859593	0.0638153	0.0461992	0.0414153
898.23	0.254265	0.224883	0.179947	0.118707	0.0859289	0.0636396	0.0465002	0.0409635
898.43	0.254539	0.224955	0.179594	0.118479	0.0854716	0.0636932	0.045934	0.0404832
898.63	0.254549	0.225201	0.179553	0.118393	0.0855712	0.0639258	0.0462613	0.0404853
898.83	0.25493	0.224807	0.179764	0.118772	0.0859237	0.0642123	0.0468234	0.0408044
899.03	0.255084	0.224826	0.179757	0.118715	0.0862882	0.0640613	0.0470928	0.0409956
899.23	0.255606	0.224712	0.179487	0.119333	0.086877	0.0644599	0.0472543	0.0411981
899.43	0.255701	0.224545	0.178696	0.118963	0.087246	0.0643637	0.0473849	0.0411343
899.63	0.255619	0.224429	0.178123	0.118865	0.0873042	0.0641788	0.0472885	0.0413468
899.83	0.255812	0.224543	0.177717	0.119207	0.0876747	0.0644288	0.0471123	0.0410138
900.03	0.255978	0.22449	0.177709	0.119349	0.0877446	0.0648524	0.0471269	0.0413352
900.23	0.255957	0.224709	0.17747	0.11926	0.0875578	0.0646647	0.0469168	0.0417449
900.43	0.256433	0.224714	0.177818	0.119211	0.087712	0.0649015	0.046918	0.0419463
900.63	0.256763	0.224893	0.177555	0.119145	0.0877091	0.0647819	0.0465088	0.0417922
900.83	0.256317	0.225079	0.17774	0.119346	0.0878639	0.0647409	0.0464352	0.041934
901.03	0.255993	0.224831	0.177431	0.119488	0.0875957	0.0647309	0.0465733	0.0415604
901.23	0.256056	0.224149	0.177554	0.119326	0.0873607	0.0645184	0.0463776	0.0414737
901.43	0.255733	0.224116	0.177951	0.119376	0.0873109	0.0645205	0.0463259	0.0413148
901.63	0.255961	0.224096	0.178356	0.119802	0.0871044	0.0649873	0.0461481	0.0413108
901.83	0.256127	0.224468	0.178787	0.120156	0.0873875	0.0652782	0.0468915	0.0417974
902.03	0.256023	0.2243	0.178763	0.119707	0.0870212	0.0652207	0.0469806	0.0411349
902.23	0.256357	0.224236	0.179128	0.119996	0.0866767	0.0655713	0.0471571	0.0410025
902.43	0.256403	0.224306	0.179347	0.120263	0.0864122	0.0659228	0.0474732	0.0410403
902.63	0.25624	0.224429	0.179913	0.120708	0.0868692	0.0661567	0.0484895	0.0413692
902.83	0.256078	0.224271	0.180267	0.120798	0.0868099	0.0661524	0.0487294	0.041704
903.03	0.25602	0.224598	0.180141	0.120776	0.0867192	0.0660288	0.0489048	0.0418022
903.23	0.256309	0.224852	0.180346	0.120956	0.0869896	0.0665537	0.0488364	0.0424379
903.43	0.256057	0.225213	0.180461	0.120357	0.0870745	0.0664859	0.0488142	0.043188
903.63	0.256152	0.225565	0.180408	0.120527	0.0873603	0.0664304	0.0488786	0.0436023
903.83	0.256169	0.225909	0.180666	0.120512	0.0876307	0.0664878	0.0484384	0.0435911
904.03	0.255916	0.225805	0.180771	0.120441	0.0873214	0.0666434	0.0483128	0.0440506
904.23	0.255785	0.2262	0.180597	0.120445	0.0874853	0.0662843	0.0482708	0.0441259
904.43	0.256045	0.226154	0.180572	0.120329	0.0872758	0.0663613	0.0481234	0.0437774
904.63	0.256309	0.226351	0.180105	0.120699	0.087114	0.0664524	0.0481221	0.0436137
904.83	0.25611	0.226851	0.179856	0.12107	0.0872414	0.0666199	0.0483413	0.0440014
905.03	0.256176	0.226563	0.179394	0.121185	0.0873826	0.0664381	0.0482127	0.0434949
905.23	0.256399	0.226501	0.179575	0.121106	0.0878741	0.0665885	0.0478594	0.0436612
905.43	0.256651	0.226311	0.179622	0.121237	0.0881059	0.0668358	0.0477733	0.04322
905.63	0.257298	0.226163	0.179374	0.12142	0.0882712	0.0669448	0.0473526	0.0430455
905.83	0.257596	0.226001	0.179395	0.121569	0.0883905	0.0668453	0.0476803	0.0430214
906.03	0.258181	0.225622	0.179273	0.121277	0.0884163	0.0664137	0.047418	0.0426117
906.23	0.258577	0.225945	0.179599	0.121582	0.0883062	0.066571	0.0475956	0.0430275
906.43	0.258814	0.225709	0.179569	0.121196	0.0883941	0.0664343	0.0478202	0.0431449
906.63	0.259188	0.226116	0.179491	0.12124	0.0883984	0.0662403	0.0479432	0.0433817
906.83	0.259185	0.225979	0.17942	0.121115	0.0882454	0.0662364	0.0477915	0.0440139
907.03	0.259192	0.225803	0.179335	0.120981	0.0879953	0.0660633	0.0476866	0.0441032
907.23	0.259111	0.225891	0.179622	0.120959	0.0879888	0.0660727	0.0477888	0.0447072
907.43	0.258653	0.226036	0.179476	0.120972	0.0879827	0.0658593	0.0481325	0.0448811
907.63	0.258428	0.226002	0.179386	0.120876	0.0881025	0.0659223	0.0479514	0.0445796
907.83	0.257763	0.225782	0.179732	0.120536	0.087898	0.065333	0.0474583	0.044293
908.03	0.257651	0.225158	0.179527	0.120603	0.0877762	0.0651601	0.0473718	0.0443692
908.23	0.257777	0.225374	0.179512	0.120724	0.0878247	0.0652244	0.0472612	0.0440833
908.43	0.25803	0.224891	0.179302	0.120771	0.087754	0.0650282	0.0471857	0.043684
908.63	0.257951	0.224929	0.17897	0.121241	0.0876895	0.0649249	0.0470054	0.0437131
908.83	0.257537	0.224722	0.178666	0.121527	0.0878241	0.0650397	0.0468849	0.0437848
909.03	0.25725	0.224258	0.178527	0.1214	0.08816	0.0651473	0.0465861	0.0433126
909.23	0.257178	0.2242	0.178271	0.121202	0.0882724	0.0651326	0.0464978	0.0432828
909.43	0.257462	0.223735	0.178368	0.121194	0.0883218	0.0648417	0.0461258	0.0428132
909.63	0.257695	0.22355	0.178783	0.120926	0.0883742	0.0644116	0.04576	0.0427559
909.83	0.257701	0.223829	0.179254	0.121247	0.0885913	0.0642248	0.0459523	0.04286
910.03	0.257887	0.223881	0.179244	0.120927	0.0887853	0.0643463	0.0462762	0.0430353
910.23	0.25779	0.224187	0.179452	0.120848	0.0887644	0.0647296	0.0465321	0.0430837
910.43	0.257924	0.224503	0.179442	0.120643	0.0888335	0.0645692	0.046753	0.0433279
910.63	0.25791	0.225222	0.179632	0.121094	0.0884357	0.0647453	0.0472794	0.0435309
910.83	0.257902	0.225443	0.18001	0.121255	0.0882595	0.0652735	0.0475829	0.0438757
911.03	0.257965	0.226052	0.180256	0.121278	0.0881341	0.065489	0.0481264	0.0438296
911.23	0.258095	0.226435	0.180486	0.121412	0.0882036	0.0656193	0.0484955	0.0440967
911.43	0.258155	0.226686	0.180712	0.1213	0.0882166	0.0656983	0.0485542	0.0438647
911.63	0.258081	0.22676	0.180748	0.120634	0.088414	0.0656391	0.0484381	0.0441822
911.83	0.258054	0.226836	0.180796	0.120556	0.0884929	0.0654884	0.0483333	0.0445985
912.03	0.25828	0.226486	0.180964	0.120667	0.0885753	0.065863	0.0484171	0.0449828
912.23	0.258243	0.226727	0.180804	0.120551	0.0882794	0.0659342	0.0485435	0.0448617
912.43	0.258286	0.226847	0.18059	0.120879	0.0883657	0.0661218	0.048601	0.0451079
912.63	0.257991	0.226978	0.180095	0.121175	0.0883322	0.0662452	0.0481992	0.045402
912.83	0.257748	0.226832	0.179547	0.120672	0.0881754	0.0661536	0.0480362	0.045319
913.03	0.257385	0.226083	0.179282	0.119989	0.0879487	0.065647	0.0476195	0.0445611
913.23	0.25732	0.225587	0.179335	0.120029	0.0878039	0.0651045	0.047538	0.0442707
913.43	0.257332	0.22493	0.179697	0.119993	0.0879626	0.0647188	0.047058	0.0437167
913.63	0.25698	0.224451	0.179559	0.119747	0.0877577	0.0645402	0.0469581	0.043936
913.83	0.256511	0.224531	0.179209	0.119711	0.087628	0.0644877	0.046663	0.0436768
914.03	0.257022	0.224464	0.178695	0.119589	0.0874765	0.0646072	0.0468884	0.0431735
914.23	0.257225	0.224514	0.178983	0.119786	0.0874178	0.0643994	0.04699	0.042744
914.43	0.2576	0.224619	0.178831	0.120077	0.0872455	0.0642495	0.0467224	0.0428358
914.63	0.258063	0.224652	0.178791	0.120681	0.087016	0.0647008	0.0468156	0.0428183
914.83	0.258736	0.22492	0.179239	0.121034	0.0875362	0.065388	0.0467691	0.0434716
915.03	0.258899	0.225337	0.179411	0.120978	0.0878128	0.0656228	0.0470728	0.0434786
915.23	0.258713	0.225337	0.179252	0.120499	0.0878408	0.0657012	0.0471724	0.0433326
915.43	0.25858	0.225643	0.179341	0.120303	0.0878399	0.0657332	0.0472583	0.0435195
915.63	0.258238	0.225793	0.179555	0.120352	0.0879491	0.0659977	0.0474796	0.0436826
915.83	0.257982	0.226293	0.179792	0.120579	0.0879728	0.0663616	0.047663	0.043993
916.03	0.257529	0.226277	0.179803	0.12034	0.0878581	0.0665346	0.047765	0.0439682
916.23	0.25738	0.226498	0.179546	0.120685	0.0877138	0.066545	0.048291	0.043931
916.43	0.257144	0.227016	0.179551	0.120896	0.0880977	0.0668679	0.0486571	0.0444088
916.63	0.25648	0.226962	0.179082	0.120875	0.0880782	0.0665794	0.0486153	0.0443169
916.83	0.256373	0.22673	0.179142	0.120549	0.0880233	0.0665762	0.048565	0.0437862
917.03	0.256381	0.226471	0.179483	0.120781	0.0882519	0.066731	0.0486983	0.0434635
917.23	0.256398	0.226686	0.17985	0.120965	0.0887332	0.0668619	0.0487155	0.0433606
917.43	0.256038	0.226687	0.179693	0.120599	0.0888089	0.0670091	0.0485001	0.0432001
917.63	0.255802	0.227058	0.179322	0.120202	0.0888122	0.0667289	0.0484605	0.0432937
917.83	0.255915	0.227708	0.178905	0.120299	0.0888566	0.0664461	0.0485279	0.0424126
918.03	0.256598	0.227719	0.178534	0.120773	0.0889951	0.0664684	0.0487195	0.0422014
918.23	0.256762	0.22775	0.178485	0.120664	0.089057	0.0665457	0.0485361	0.0425463
918.43	0.257252	0.227602	0.178302	0.121145	0.0887412	0.0666341	0.0482042	0.0423137
918.63	0.257668	0.227331	0.178292	0.121742	0.0888833	0.0668	0.0484813	0.0425622
918.83	0.258203	0.227425	0.178826	0.121779	0.0891291	0.0667675	0.048582	0.0425214
919.03	0.258407	0.22714	0.178768	0.121526	0.0886278	0.0668844	0.0485181	0.0420734
919.23	0.258475	0.227007	0.178595	0.121328	0.0884899	0.0669768	0.0484186	0.0422168
919.43	0.258908	0.227317	0.17883	0.121605	0.0884434	0.0671479	0.0482758	0.0422817
919.63	0.259024	0.226868	0.179072	0.121844	0.0884614	0.0674576	0.0484117	0.0417954
919.83	0.259042	0.226582	0.178875	0.122028	0.0886614	0.0674229	0.048667	0.0421876
920.03	0.259266	0.226572	0.179144	0.1221	0.0888253	0.0675814	0.0487324	0.042601
920.23	0.259503	0.226563	0.17977	0.122432	0.08919	0.0677174	0.0487123	0.0431186
920.43	0.2593	0.226548	0.180141	0.122021	0.0892718	0.067653	0.0483538	0.0434838
920.63	0.259405	0.226496	0.180216	0.122065	0.0893215	0.0676186	0.0482209	0.0437772
920.83	0.259897	0.22644	0.180923	0.121669	0.0895106	0.0675412	0.0483102	0.043886
921.03	0.260027	0.226858	0.181029	0.121484	0.089844	0.0674107	0.0485058	0.0444824
921.23	0.259829	0.226702	0.180957	0.121183	0.0900626	0.0670745	0.048148	0.044472
921.43	0.259484	0.226737	0.180312	0.121101	0.0899378	0.0671294	0.0479044	0.0445889
921.63	0.259179	0.226926	0.180073	0.121047	0.0900342	0.066982	0.0483432	0.0446222
921.83	0.259615	0.227045	0.179852	0.121397	0.0901199	0.0670597	0.048684	0.0449641
922.03	0.25989	0.226829	0.179741	0.121577	0.0900979	0.0674297	0.0492512	0.0453448
922.23	0.260304	0.227104	0.179738	0.121338	0.0898444	0.0674016	0.0495152	0.0456293
922.43	0.260458	0.226749	0.179743	0.122134	0.0896792	0.0674054	0.0497625	0.0448852
922.63	0.260927	0.226661	0.179846	0.122608	0.0898104	0.0681747	0.0500412	0.0452816
922.83	0.261235	0.226905	0.180157	0.123199	0.0899606	0.0682417	0.0503258	0.0453585
923.03	0.261292	0.226903	0.180193	0.123408	0.0900427	0.068435	0.0502917	0.0452204
923.23	0.261293	0.227039	0.180363	0.123471	0.0902687	0.0686443	0.0504947	0.0452259
923.43	0.261125	0.227261	0.180781	0.123513	0.0903009	0.0690812	0.0506199	0.0446629
923.63	0.260647	0.2271	0.180895	0.123475	0.0906085	0.0693148	0.0508305	0.0442847
923.83	0.260346	0.227423	0.181113	0.123501	0.0908625	0.0695168	0.0510647	0.0443263
924.03	0.259916	0.227779	0.181416	0.123056	0.0908508	0.0697149	0.0506333	0.0440933
924.23	0.259502	0.227589	0.181069	0.122545	0.0907754	0.0695982	0.0500432	0.0436592
924.43	0.25917	0.227409	0.181179	0.122029	0.0908705	0.069261	0.0502842	0.0432639
924.63	0.25917	0.227635	0.181078	0.121973	0.0905082	0.0693265	0.0507931	0.0432459
924.83	0.258935	0.227807	0.181084	0.121926	0.0905625	0.0688709	0.0508141	0.0431834
925.03	0.258405	0.227397	0.1807	0.121754	0.090747	0.0684315	0.0505223	0.0430395
925.23	0.258069	0.226978	0.18058	0.121734	0.0903961	0.06777	0.050249	0.0427093
925.43	0.257897	0.226558	0.180496	0.12201	0.0901709	0.0675983	0.0502775	0.0427204
925.63	0.257853	0.226172	0.180689	0.122001	0.0901833	0.0672757	0.0503563	0.0431212
925.83	0.258398	0.226246	0.180748	0.122005	0.0902787	0.0671858	0.0504618	0.0436271
926.03	0.258532	0.226726	0.18064	0.122004	0.0901543	0.0674678	0.0504354	0.0438081
926.23	0.258644	0.227023	0.180425	0.122178	0.0897952	0.0671998	0.0500979	0.0439764
926.43	0.258929	0.227038	0.180851	0.122836	0.0898966	0.067218	0.0498714	0.0437462
926.63	0.259187	0.227067	0.181409	0.123315	0.0897144	0.0676729	0.0499159	0.0444117
926.83	0.259173	0.227342	0.181794	0.123917	0.0900009	0.0674477	0.0500788	0.0447978
927.03	0.258916	0.227072	0.181742	0.123617	0.0898861	0.0672764	0.0499362	0.0448621
927.23	0.258341	0.227214	0.181748	0.123164	0.0895607	0.0671895	0.0500459	0.0452004
927.43	0.25827	0.227583	0.181791	0.12367	0.0896711	0.0677898	0.050314	0.0453546
927.63	0.258186	0.227813	0.181676	0.123541	0.0896498	0.0678798	0.0505604	0.0456153
927.83	0.25831	0.227838	0.181458	0.123217	0.0893445	0.0683031	0.0504309	0.0455559
928.03	0.258171	0.227754	0.180796	0.122924	0.0889912	0.0683636	0.0499555	0.0453366
928.23	0.258106	0.227492	0.180596	0.122827	0.0891039	0.0684809	0.0499942	0.045401
928.43	0.258476	0.228025	0.180861	0.122894	0.0895208	0.0685889	0.0504069	0.0452403
928.63	0.258969	0.228074	0.180793	0.123021	0.0893438	0.0687142	0.0503928	0.0454792
928.83	0.259069	0.227976	0.180622	0.122663	0.0896817	0.0682502	0.0498791	0.0452562
929.03	0.259333	0.227765	0.180677	0.122533	0.0896167	0.0680349	0.0498206	0.0450533
929.23	0.260035	0.22794	0.180771	0.122948	0.0895106	0.0678847	0.0498231	0.0449846
929.43	0.260608	0.227662	0.180652	0.122976	0.0895104	0.0681022	0.0497659	0.044803
929.63	0.260773	0.227938	0.180321	0.122767	0.0896013	0.0679899	0.0497247	0.0446611
929.83	0.261084	0.228301	0.180312	0.122586	0.0897702	0.06802	0.0499282	0.0446936
930.03	0.261263	0.228736	0.179887	0.122225	0.0896877	0.0680649	0.049766	0.0445875
930.23	0.261429	0.228275	0.18	0.122661	0.0895987	0.068125	0.0499184	0.0445854
930.43	0.261507	0.228476	0.180199	0.122535	0.0895348	0.0683783	0.0499658	0.0446237
930.63	0.260859	0.228117	0.180204	0.122531	0.0891905	0.0683405	0.0496295	0.0444607
930.83	0.260637	0.228413	0.180077	0.122509	0.0894314	0.068697	0.0497434	0.0447324
931.03	0.260154	0.22826	0.179809	0.122312	0.0892323	0.0686263	0.0498292	0.0447911
931.23	0.259875	0.228453	0.179691	0.122386	0.0892161	0.0685708	0.0499359	0.0445882
931.43	0.259983	0.228352	0.179714	0.122785	0.089187	0.0689668	0.0504217	0.0448428
931.63	0.259567	0.228462	0.179915	0.122251	0.0892171	0.0688611	0.0504583	0.0449611
931.83	0.258918	0.228746	0.179892	0.122109	0.0892489	0.069191	0.0502422	0.0449501
932.03	0.258504	0.229023	0.1797	0.12197	0.0893039	0.0690351	0.0501946	0.0449597
932.23	0.25855	0.229078	0.180034	0.121724	0.0897257	0.0692949	0.0503676	0.0448271
932.43	0.258862	0.229632	0.179991	0.121507	0.0900487	0.069157	0.0503646	0.0445469
932.63	0.259147	0.229461	0.180466	0.121342	0.0899747	0.0688682	0.0501026	0.0448574
932.83	0.259107	0.229468	0.180719	0.121229	0.0900227	0.0686667	0.0496251	0.0444216
933.03	0.25919	0.22948	0.180871	0.121447	0.0900321	0.0686511	0.0496881	0.0444233
933.23	0.259242	0.229412	0.18076	0.121167	0.0898751	0.0684682	0.0495235	0.0442338
933.43	0.259206	0.229099	0.18081	0.12127	0.0897664	0.0682567	0.0501302	0.0442619
933.63	0.259311	0.228959	0.180925	0.121514	0.0902293	0.0682048	0.0505575	0.0447153
933.83	0.25932	0.228267	0.180914	0.121688	0.0902463	0.0679933	0.0503111	0.045036
934.03	0.259596	0.228364	0.181095	0.121742	0.09006	0.0681516	0.0503104	0.0449619
934.23	0.259672	0.228195	0.181446	0.122296	0.0898959	0.0682699	0.0508422	0.0451423
934.43	0.259535	0.228124	0.181375	0.122051	0.0895728	0.0681227	0.0507689	0.0448844
934.63	0.259475	0.228189	0.181574	0.122412	0.0895628	0.0678745	0.0504873	0.0446234
934.83	0.259782	0.228433	0.181582	0.122498	0.0899182	0.0687863	0.0508427	0.0449538
935.03	0.260013	0.227933	0.181644	0.122505	0.0900628	0.068773	0.0505277	0.044452
935.23	0.259903	0.227828	0.181557	0.122849	0.0900964	0.0685702	0.0505752	0.0442386
935.43	0.259885	0.227715	0.181931	0.122709	0.0905482	0.0683996	0.0504648	0.0447352
935.63	0.259976	0.227835	0.182072	0.122671	0.0910304	0.0683187	0.0504207	0.0448523
935.83	0.259747	0.228134	0.182175	0.122739	0.0909256	0.0681879	0.0502944	0.0450777
936.03	0.260039	0.228068	0.181965	0.122841	0.0910125	0.0681168	0.0502685	0.0449693
936.23	0.260342	0.228054	0.182097	0.122774	0.091258	0.0683128	0.0503768	0.0449154
936.43	0.260273	0.228067	0.182022	0.122931	0.091331	0.0683831	0.0503841	0.0453369
936.63	0.260897	0.227987	0.182297	0.123009	0.0912248	0.0684915	0.050551	0.045864
936.83	0.260856	0.227664	0.181898	0.123275	0.0915496	0.0685081	0.0505633	0.0458118
937.03	0.260725	0.227007	0.181389	0.123086	0.0911149	0.068443	0.0505466	0.046015
937.23	0.260371	0.226447	0.181554	0.122626	0.09095	0.0685302	0.0505129	0.0462244
937.43	0.260639	0.226346	0.181349	0.122963	0.0911815	0.0688843	0.0511992	0.0465606
937.63	0.26063	0.226069	0.181067	0.122604	0.0911938	0.0689217	0.0509391	0.0465965
937.83	0.260462	0.226244	0.181459	0.122469	0.0908347	0.0684518	0.0507017	0.0463321
938.03	0.260659	0.226859	0.18185	0.122379	0.0907095	0.0687799	0.0515225	0.0459414
938.23	0.260699	0.227097	0.18182	0.122241	0.0905547	0.0690371	0.0519931	0.046236
938.43	0.260718	0.227294	0.181723	0.122347	0.0903975	0.0691968	0.0519333	0.0461147
938.63	0.260643	0.227544	0.181947	0.122467	0.0903505	0.0693886	0.0517219	0.0457993
938.83	0.260559	0.227314	0.182018	0.121993	0.0905133	0.0696016	0.0516055	0.0454399
939.03	0.260447	0.227132	0.182007	0.121725	0.0904479	0.0693613	0.0510995	0.0449003
939.23	0.260321	0.22785	0.182205	0.122001	0.0906251	0.069036	0.051251	0.0453021
939.43	0.260322	0.227906	0.181992	0.121864	0.0907109	0.0687982	0.0512787	0.0454075
939.63	0.260216	0.228091	0.181817	0.121958	0.0904815	0.0686993	0.0516324	0.045343
939.83	0.260146	0.22811	0.181554	0.122249	0.090521	0.0684921	0.0516607	0.0456028
940.03	0.26057	0.228447	0.18155	0.122488	0.0908459	0.0687793	0.0517833	0.045503
940.23	0.260606	0.228609	0.181403	0.122715	0.0905161	0.069032	0.0517929	0.0455133
940.43	0.260773	0.228572	0.181274	0.123114	0.0904944	0.069338	0.0517772	0.0457619
940.63	0.261124	0.228213	0.181299	0.123214	0.0907	0.0691971	0.0518782	0.0457134
940.83	0.260673	0.227658	0.180813	0.123112	0.0909788	0.0688579	0.0515771	0.0456283
941.03	0.260437	0.227313	0.180598	0.122687	0.0906032	0.069014	0.0510965	0.0455723
941.23	0.260106	0.227414	0.180363	0.122203	0.0910444	0.0693824	0.0508071	0.0453984
941.43	0.260425	0.227902	0.179909	0.122397	0.0910495	0.0697837	0.0508598	0.0455105
941.63	0.260691	0.227811	0.180319	0.122221	0.0911558	0.069761	0.0507251	0.0455141
941.83	0.260937	0.228262	0.181133	0.122158	0.0909753	0.0699164	0.0507975	0.0450986
942.03	0.261327	0.228579	0.180839	0.122577	0.0911978	0.0704164	0.0509121	0.0453143
942.23	0.261281	0.228338	0.180588	0.122408	0.0909987	0.0705901	0.0506216	0.0455488
942.43	0.261322	0.228387	0.180734	0.122565	0.0909555	0.0706196	0.0505196	0.0459078
942.63	0.261455	0.228325	0.181241	0.122329	0.0913746	0.0703044	0.0507275	0.0461333
942.83	0.261626	0.228543	0.181622	0.122362	0.0916674	0.0703218	0.0511549	0.0466902
943.03	0.261634	0.228938	0.181636	0.122421	0.0917437	0.0704966	0.0517355	0.0469505
943.23	0.261805	0.229507	0.182158	0.122597	0.0917103	0.0701997	0.0520113	0.0470303
943.43	0.261857	0.229484	0.18199	0.122701	0.0913425	0.0703523	0.0523904	0.0470577
943.63	0.261658	0.229492	0.182349	0.122519	0.0914658	0.0702227	0.0522748	0.0470205
943.83	0.261798	0.229388	0.182308	0.122406	0.0913966	0.0698592	0.0519507	0.0468005
944.03	0.261791	0.229707	0.182614	0.122288	0.0910705	0.0697385	0.0522662	0.0465288
944.23	0.261612	0.229537	0.183036	0.12268	0.0909197	0.0696981	0.0519405	0.0465395
944.43	0.261421	0.229265	0.183177	0.122706	0.0909703	0.0692998	0.0518301	0.0464808
944.63	0.261282	0.229046	0.182975	0.12278	0.0910194	0.0690339	0.051697	0.0463657
944.83	0.261441	0.228679	0.182963	0.1228	0.0910074	0.0694736	0.0515023	0.0465369
945.03	0.261465	0.228788	0.182901	0.123046	0.0908347	0.0698612	0.0510971	0.0463761
945.23	0.261681	0.228871	0.182903	0.123324	0.0909916	0.0700766	0.050965	0.0460764
945.43	0.261659	0.229541	0.183247	0.123733	0.0906636	0.0704626	0.0512359	0.0461847
945.63	0.262044	0.229599	0.183319	0.123739	0.0907791	0.0707753	0.0515199	0.0461767
945.83	0.262147	0.229821	0.183312	0.123813	0.0907824	0.0709091	0.0518182	0.0459399
946.03	0.262112	0.230106	0.182922	0.124118	0.0908476	0.0711113	0.0517413	0.0462425
946.23	0.261987	0.229964	0.183009	0.123867	0.0907821	0.0710041	0.0520005	0.0464523
946.43	0.262509	0.230546	0.183593	0.12423	0.0913046	0.0708213	0.0522	0.0470113
946.63	0.262652	0.230539	0.18357	0.124722	0.0916838	0.0705378	0.0526309	0.0472566
946.83	0.262456	0.230872	0.183551	0.125023	0.0917678	0.071005	0.0527547	0.0470208
947.03	0.262026	0.231323	0.183539	0.124677	0.091839	0.071255	0.0528289	0.0466006
947.23	0.261977	0.23132	0.183489	0.124559	0.0913031	0.0708748	0.0524613	0.0461624
947.43	0.261307	0.231215	0.183241	0.124701	0.0914194	0.0707679	0.0525291	0.0462523
947.63	0.260799	0.230733	0.183167	0.124283	0.0914741	0.070308	0.0519799	0.0456985
947.83	0.260971	0.230672	0.183124	0.124243	0.0912161	0.0701584	0.0518818	0.0454056
948.03	0.260904	0.230781	0.183434	0.124359	0.0914068	0.0701388	0.0522102	0.0457873
948.23	0.260761	0.230533	0.183671	0.12445	0.0915313	0.070356	0.0514417	0.0462066
948.43	0.26033	0.230401	0.183257	0.124267	0.0910946	0.0700781	0.0511791	0.0460825
948.63	0.260614	0.230307	0.183003	0.124083	0.0909601	0.070171	0.0507673	0.0460313
948.83	0.26094	0.229973	0.183062	0.12414	0.0909146	0.0705325	0.0506424	0.0461223
949.03	0.260431	0.230331	0.18285	0.124098	0.0906726	0.0705778	0.050644	0.0461416
949.23	0.260771	0.230469	0.183106	0.124274	0.0908225	0.0706412	0.0510061	0.0460938
949.43	0.260734	0.230944	0.182898	0.12427	0.0909346	0.070785	0.0513619	0.0461357
949.63	0.260877	0.230398	0.182605	0.12422	0.0910073	0.0707873	0.0515482	0.0463449
949.83	0.260888	0.230371	0.182835	0.124133	0.0911059	0.0708864	0.0517269	0.0464032
950.03	0.261054	0.23044	0.182792	0.123928	0.0910389	0.0706457	0.0514519	0.0462362
950.23	0.261327	0.230269	0.182758	0.12358	0.0909769	0.0703654	0.0513873	0.0463826
950.43	0.261482	0.230303	0.182451	0.123747	0.0911971	0.070427	0.0512347	0.0463575
950.63	0.261477	0.230421	0.181902	0.123828	0.0913873	0.0705383	0.0511097	0.0460809
950.83	0.261644	0.230666	0.182112	0.123696	0.0919806	0.0705693	0.0511805	0.0459197
951.03	0.261711	0.230779	0.181961	0.123565	0.0918566	0.07024	0.0511228	0.0459713
951.23	0.261924	0.230318	0.18145	0.123735	0.0915382	0.0694033	0.0511551	0.0454097
951.43	0.261598	0.2303	0.181518	0.124255	0.091987	0.0692153	0.0513906	0.0451507
951.63	0.261865	0.229993	0.181906	0.124386	0.0922766	0.0695173	0.0516877	0.0450781
951.83	0.262141	0.230052	0.182149	0.124393	0.0920909	0.0698274	0.0519042	0.0450987
952.03	0.26223	0.230114	0.181947	0.124644	0.0918707	0.0699174	0.0521991	0.0452578
952.23	0.262514	0.229739	0.181841	0.124435	0.0915943	0.0697327	0.0521987	0.0450849
952.43	0.262688	0.23018	0.181616	0.124455	0.0917213	0.0695634	0.0525996	0.0447458
952.63	0.263037	0.229895	0.181777	0.124373	0.09162	0.0692569	0.0527671	0.0446533
952.83	0.262941	0.229751	0.181972	0.124759	0.0918808	0.0692029	0.0530927	0.0446947
953.03	0.262451	0.22981	0.182151	0.1249	0.0918049	0.0690663	0.0533237	0.0447496
953.23	0.262668	0.229547	0.182236	0.125014	0.0920602	0.0687416	0.0535029	0.0450254
953.43	0.262562	0.229295	0.181994	0.124854	0.0920399	0.0688824	0.0535574	0.045192
953.63	0.262293	0.228857	0.182137	0.124284	0.0919533	0.0687732	0.0534201	0.0457726
953.83	0.262284	0.228214	0.182768	0.123525	0.09163	0.0690761	0.0532345	0.0457598
954.03	0.262195	0.227934	0.182685	0.122937	0.0916365	0.0689225	0.0530156	0.0458439
954.23	0.262367	0.227914	0.183142	0.122914	0.0916004	0.0692961	0.0529771	0.0463877
954.43	0.262282	0.227928	0.183213	0.12315	0.091585	0.0695281	0.0529531	0.0468936
954.63	0.262056	0.228035	0.183434	0.122964	0.0917839	0.0694444	0.0526627	0.0467993
954.83	0.262042	0.227864	0.183422	0.123155	0.0915318	0.069123	0.0525488	0.0470021
955.03	0.261842	0.228158	0.182969	0.123171	0.0910744	0.0691807	0.0522552	0.0467392
955.23	0.261737	0.227827	0.182888	0.123344	0.091122	0.0690311	0.0519902	0.0465701
955.43	0.261534	0.22767	0.18297	0.123509	0.0912286	0.0695357	0.0518019	0.0466359
955.63	0.261438	0.227767	0.183083	0.123684	0.0912455	0.0700208	0.0516834	0.0467244
955.83	0.261474	0.227792	0.182856	0.12359	0.0908495	0.0705326	0.0515828	0.0462335
956.03	0.26182	0.227993	0.182605	0.123779	0.0907324	0.0705179	0.0516314	0.0460304
956.23	0.261945	0.228501	0.182773	0.123722	0.0908969	0.0705244	0.0514205	0.0459695
956.43	0.261924	0.228929	0.18235	0.123699	0.091043	0.0702947	0.0511426	0.0455997
956.63	0.261838	0.228866	0.182696	0.123793	0.0906713	0.0696131	0.0507888	0.045297
956.83	0.261648	0.229265	0.182508	0.123958	0.0910236	0.0695989	0.0504963	0.0452931
957.03	0.261273	0.229319	0.182161	0.12363	0.0911149	0.0694242	0.050071	0.0452448
957.23	0.261487	0.229249	0.18171	0.123186	0.091402	0.0694753	0.0501222	0.0453822
957.43	0.261405	0.229102	0.181637	0.122732	0.0915647	0.0697526	0.0503531	0.0453781
957.63	0.261592	0.229402	0.181928	0.122613	0.0918981	0.0696441	0.0505351	0.0455365
957.83	0.261897	0.229138	0.182593	0.122866	0.0920407	0.0698199	0.0508912	0.0457889
958.03	0.261993	0.22993	0.18271	0.12334	0.0926642	0.0698483	0.0511348	0.0460254
958.23	0.262393	0.230375	0.18318	0.123833	0.0926475	0.0701353	0.0519055	0.0466441
958.43	0.262165	0.230587	0.183137	0.123913	0.0924804	0.070255	0.0521074	0.0467593
958.63	0.26186	0.230589	0.183181	0.123849	0.0925259	0.070193	0.0521547	0.046867
958.83	0.262456	0.230812	0.183051	0.124532	0.0924533	0.0703649	0.0523711	0.047085
959.03	0.26223	0.231149	0.183068	0.124524	0.0924482	0.0704951	0.0520064	0.0470609
959.23	0.261903	0.23089	0.183376	0.124689	0.0926753	0.0708448	0.0519656	0.0474354
959.43	0.2619	0.230587	0.183587	0.124767	0.0926394	0.0713235	0.0520018	0.0473843
959.63	0.261996	0.231014	0.18392	0.12476	0.092681	0.0715471	0.0520559	0.0473549
959.83	0.262364	0.230594	0.184099	0.125001	0.0923231	0.0715101	0.051838	0.0467986
960.03	0.262484	0.2306	0.184219	0.124925	0.0921571	0.0711867	0.0513493	0.0465686
960.23	0.262528	0.230658	0.184343	0.1252	0.0919267	0.0710734	0.0510634	0.0465079
960.43	0.2628	0.23033	0.184377	0.125062	0.0920295	0.0705525	0.0509436	0.0459625
960.63	0.262901	0.230508	0.184531	0.125268	0.0918846	0.0704304	0.0509588	0.0461335
960.83	0.26257	0.230456	0.184162	0.124824	0.092055	0.0706695	0.0510499	0.0462863
961.03	0.262575	0.230326	0.18394	0.124538	0.0920012	0.0704819	0.0513985	0.0464389
961.23	0.262714	0.230839	0.183608	0.124101	0.0920617	0.0703045	0.0523141	0.046518
961.43	0.262482	0.231113	0.183522	0.124047	0.0921373	0.0704259	0.0525035	0.0463334
961.63	0.26266	0.2317	0.183712	0.124447	0.0920723	0.0703435	0.0528748	0.0463321
961.83	0.262623	0.231992	0.183585	0.124513	0.0917633	0.0704525	0.0530438	0.0462986
962.03	0.262453	0.232727	0.183317	0.124453	0.0917833	0.0706005	0.0533111	0.0460752
962.23	0.262306	0.232855	0.183094	0.124457	0.0916258	0.0706381	0.0537905	0.0462228
962.43	0.262118	0.23271	0.182949	0.124348	0.091457	0.0705101	0.0536973	0.0463344
962.63	0.26205	0.232307	0.182343	0.124133	0.0912777	0.0705833	0.0535047	0.0460447
962.83	0.262151	0.232207	0.181906	0.124583	0.0912146	0.0710152	0.0531071	0.045752
963.03	0.261943	0.231842	0.181607	0.124248	0.0909605	0.0709811	0.052437	0.045548
963.23	0.261815	0.231566	0.181764	0.124335	0.0911564	0.0711042	0.0525446	0.0455021
963.43	0.262465	0.231249	0.182055	0.124211	0.0911966	0.0709526	0.0522296	0.0453449
963.63	0.262851	0.231009	0.182329	0.124371	0.0915139	0.0708333	0.0516216	0.0451268
963.83	0.262995	0.230778	0.182477	0.124725	0.0916464	0.0709086	0.0511807	0.0446868
964.03	0.263151	0.230546	0.182936	0.12467	0.0918011	0.071344	0.0510218	0.0446584
964.23	0.263563	0.23031	0.183347	0.124941	0.0920183	0.0713878	0.051102	0.0448034
964.43	0.264098	0.230273	0.183515	0.124835	0.0923438	0.0713422	0.0513857	0.0451655
964.63	0.263676	0.230124	0.183492	0.124639	0.0924969	0.0714324	0.0514602	0.0454868
964.83	0.263441	0.230074	0.183881	0.124156	0.0924063	0.0715503	0.0518314	0.0457695
965.03	0.263583	0.230142	0.184376	0.124119	0.0927987	0.0715404	0.052299	0.046083
965.23	0.263662	0.230405	0.18446	0.123977	0.0930268	0.0715403	0.0530215	0.0458509
965.43	0.263173	0.230752	0.184629	0.124131	0.0927648	0.0718954	0.0527781	0.0457573
965.63	0.263121	0.230761	0.184948	0.124248	0.0928172	0.0721394	0.0529649	0.0459638
965.83	0.263071	0.230685	0.184848	0.124382	0.0927741	0.0721098	0.0530395	0.0456032
966.03	0.262796	0.230915	0.1844	0.124237	0.0928826	0.0716894	0.0531018	0.0454843
966.23	0.262791	0.230804	0.184128	0.124049	0.0924914	0.0713965	0.0532187	0.0455186
966.43	0.262905	0.230643	0.18354	0.123762	0.0921239	0.071303	0.0529191	0.0456067
966.63	0.263026	0.230779	0.183138	0.123537	0.0920928	0.0713627	0.0525861	0.0451184
966.83	0.262934	0.230815	0.18304	0.123844	0.0922316	0.0711834	0.0527088	0.0452811
967.03	0.263077	0.230927	0.182876	0.123726	0.0922009	0.0707036	0.0528316	0.0452288
967.23	0.26294	0.231467	0.183017	0.123721	0.0922966	0.0706127	0.0534008	0.045091
967.43	0.263476	0.231839	0.183264	0.123873	0.0924039	0.0705256	0.0532697	0.0455676
967.63	0.263496	0.231609	0.183106	0.124024	0.0925365	0.0705303	0.0530461	0.0453436
967.83	0.263524	0.231966	0.183005	0.124099	0.0922536	0.0707408	0.0531244	0.0451956
968.03	0.26372	0.232122	0.182903	0.124349	0.0922068	0.0705707	0.0533913	0.0451914
968.23	0.263829	0.232404	0.183065	0.124233	0.0923126	0.0703438	0.053294	0.0453278
968.43	0.263769	0.232706	0.182697	0.124121	0.092407	0.0706625	0.0530213	0.0458936
968.63	0.263196	0.232513	0.182804	0.123968	0.0924437	0.0702986	0.0526802	0.045669
968.83	0.263279	0.232399	0.183064	0.12401	0.0922204	0.0707466	0.0528673	0.0459197
969.03	0.263013	0.231947	0.183381	0.124323	0.092049	0.0706786	0.0528994	0.046054
969.23	0.263108	0.231825	0.183295	0.124769	0.0917778	0.0707717	0.0527407	0.0463559
969.43	0.262769	0.231833	0.183265	0.12501	0.0916273	0.0712376	0.0522046	0.0467918
969.63	0.263135	0.231362	0.183362	0.125206	0.0918279	0.0714549	0.0521093	0.0470003
969.83	0.262984	0.230943	0.183185	0.125084	0.0915427	0.0712412	0.0521015	0.0465811
970.03	0.262876	0.231343	0.182913	0.12509	0.0912974	0.0713986	0.0518319	0.0465759
970.23	0.26303	0.23122	0.183372	0.124769	0.0911424	0.071599	0.0516204	0.0468622
970.43	0.263163	0.231101	0.183709	0.124611	0.0914737	0.0720003	0.0516771	0.0470555
970.63	0.263005	0.231289	0.184538	0.124849	0.0918694	0.0721353	0.0519518	0.047246
970.83	0.262918	0.23096	0.184577	0.125261	0.0920475	0.0720977	0.052233	0.0474649
971.03	0.26312	0.230749	0.184917	0.125123	0.0922357	0.0719902	0.0524018	0.0469553
971.23	0.263075	0.230849	0.184897	0.124656	0.0923465	0.0717643	0.0524263	0.0468854
971.43	0.263351	0.230871	0.184866	0.124585	0.092629	0.0715097	0.0524534	0.0470478
971.63	0.263065	0.230572	0.184689	0.124224	0.0927264	0.0711657	0.0525826	0.0464289
971.83	0.263027	0.231142	0.184642	0.124237	0.0928318	0.0709858	0.0527827	0.046528
972.03	0.262919	0.231446	0.184449	0.123905	0.0927862	0.0703173	0.0527965	0.0466257
972.23	0.262972	0.231242	0.184608	0.12362	0.0927122	0.0702233	0.0524963	0.0464924
972.43	0.262602	0.23127	0.184161	0.123356	0.0926623	0.0700316	0.0519889	0.0461553
972.63	0.262597	0.231337	0.184342	0.12338	0.0925108	0.0696671	0.0521852	0.0458746
972.83	0.262727	0.231459	0.184464	0.123446	0.0919606	0.0702641	0.0525682	0.0458179
973.03	0.262675	0.23152	0.184769	0.123924	0.0916818	0.0698247	0.0525257	0.0456286
973.23	0.262948	0.232049	0.184775	0.124215	0.0918604	0.0701918	0.052325	0.0459018
973.43	0.26287	0.232643	0.184698	0.124348	0.0920717	0.0704062	0.0523751	0.0458753
973.63	0.262668	0.233	0.184754	0.124533	0.0920758	0.0703697	0.0519678	0.0455316
973.83	0.262258	0.232836	0.184954	0.124255	0.0921076	0.0706177	0.0520658	0.0452037
974.03	0.262429	0.233045	0.185303	0.124685	0.0924923	0.0710857	0.0519869	0.0452944
974.23	0.262547	0.233054	0.185494	0.124383	0.092466	0.0712172	0.0520003	0.045616
974.43	0.262774	0.232965	0.185554	0.124818	0.0927949	0.0718649	0.0523046	0.0458332
974.63	0.26268	0.233079	0.185479	0.124969	0.0925313	0.0717327	0.0520461	0.046067
974.83	0.262553	0.2326	0.185211	0.12472	0.0923675	0.0717006	0.0518472	0.0461834
975.03	0.262846	0.232539	0.185046	0.124253	0.0926013	0.0718612	0.0521295	0.0462656
975.23	0.263025	0.232646	0.184253	0.123851	0.0927455	0.0718833	0.0520346	0.0466361
975.43	0.263282	0.232393	0.183857	0.123583	0.0927127	0.0721945	0.0523178	0.0467612
975.63	0.263239	0.232496	0.183819	0.123558	0.0925312	0.0718899	0.0522365	0.0470049
975.83	0.263628	0.232581	0.183612	0.123683	0.0922512	0.0719267	0.0522104	0.0472983
976.03	0.263838	0.23208	0.18336	0.123395	0.0922075	0.071772	0.0520502	0.0473571
976.23	0.264205	0.231967	0.182901	0.123314	0.0921423	0.0719019	0.0520573	0.0474569
976.43	0.264258	0.232151	0.182836	0.123347	0.0921023	0.0718595	0.0520723	0.0472667
976.63	0.264945	0.232179	0.18285	0.123532	0.0919545	0.0715856	0.0523851	0.0474199
976.83	0.264908	0.232145	0.183198	0.124199	0.0916793	0.0714217	0.0527796	0.0475113
977.03	0.264548	0.232248	0.18341	0.124494	0.0914665	0.0710278	0.052414	0.0472609
977.23	0.264575	0.232309	0.183442	0.124733	0.0915428	0.0710082	0.0523025	0.0474479
977.43	0.264163	0.232286	0.183093	0.124856	0.0916274	0.0710346	0.0526321	0.0474977
977.63	0.26395	0.232143	0.183118	0.125125	0.0917627	0.0711331	0.0524854	0.0472521
977.83	0.263931	0.231682	0.183497	0.125485	0.0921602	0.0710058	0.0527018	0.0474296
978.03	0.263832	0.231283	0.183688	0.125723	0.0925664	0.0705714	0.0526548	0.0470594
978.23	0.263563	0.231281	0.183564	0.12578	0.0923907	0.0703673	0.0527326	0.0470267
978.43	0.263486	0.231214	0.183426	0.125886	0.0926346	0.0705056	0.0529229	0.0473068
978.63	0.263221	0.231258	0.183484	0.125581	0.0926841	0.0701035	0.0529644	0.0474235
978.83	0.263131	0.231269	0.183555	0.125462	0.0929604	0.0705933	0.0531303	0.0475353
979.03	0.263598	0.231622	0.183687	0.125412	0.0934434	0.0710765	0.0535886	0.0475803
979.23	0.263964	0.231933	0.183867	0.125554	0.0939687	0.0713285	0.0537803	0.0478061
979.43	0.264053	0.232263	0.1842	0.125652	0.0938254	0.0712779	0.0535396	0.0479297
979.63	0.264362	0.232834	0.184369	0.125864	0.093855	0.0711289	0.0533904	0.0482132
979.83	0.264607	0.232694	0.1841	0.125779	0.0940097	0.0714287	0.0534457	0.0480673
980.03	0.264861	0.232161	0.183985	0.12533	0.0939814	0.0711523	0.0531808	0.0480647
980.23	0.264975	0.232197	0.183848	0.125334	0.0936968	0.0711062	0.0532049	0.048244
980.43	0.264636	0.232293	0.184031	0.125257	0.0933436	0.0708612	0.0529553	0.0476772
980.63	0.264519	0.231928	0.183837	0.125143	0.0925638	0.0704407	0.0527759	0.0474555
980.83	0.263781	0.231898	0.183947	0.125265	0.0922089	0.0703855	0.0528609	0.0473757
981.03	0.263917	0.231966	0.184021	0.124618	0.0915836	0.0706675	0.0523857	0.0467296
981.23	0.264144	0.232218	0.18396	0.124451	0.091753	0.070924	0.0528624	0.0467605
981.43	0.263672	0.232318	0.183567	0.124073	0.0912986	0.0708688	0.0527337	0.0469094
981.63	0.263617	0.232612	0.183893	0.124455	0.0915469	0.0709645	0.0526926	0.0467165
981.83	0.263481	0.232361	0.184232	0.12427	0.0914591	0.0705264	0.0525987	0.0464891
982.03	0.263263	0.232543	0.183925	0.123596	0.0915365	0.0702878	0.052746	0.0460453
982.23	0.263282	0.232971	0.183672	0.123657	0.0912908	0.0707723	0.0528558	0.0462097
982.43	0.263288	0.232765	0.183608	0.123473	0.0912285	0.0708193	0.0531322	0.0463805
982.63	0.263284	0.232911	0.183897	0.123407	0.0915615	0.0706913	0.0531161	0.0462949
982.83	0.263549	0.233245	0.184004	0.123534	0.0916676	0.071387	0.0530029	0.0468388
983.03	0.263539	0.233082	0.184008	0.123688	0.0918935	0.0712089	0.0532356	0.0470301
983.23	0.263725	0.23292	0.184042	0.124018	0.0919154	0.0710627	0.0530397	0.0474865
983.43	0.263835	0.232922	0.18357	0.124495	0.0921241	0.0708065	0.0529684	0.0474082
983.63	0.264125	0.232699	0.183132	0.124621	0.0923533	0.0709981	0.0527255	0.0476221
983.83	0.264099	0.232196	0.183251	0.12465	0.0923572	0.0712317	0.0525298	0.0477693
984.03	0.264149	0.231713	0.183461	0.124558	0.0920789	0.0713786	0.0524993	0.0480171
984.23	0.264064	0.231691	0.183585	0.12476	0.0919548	0.0714475	0.0523403	0.0477953
984.43	0.263885	0.231279	0.183861	0.124839	0.0919449	0.0714811	0.0522036	0.0474872
984.63	0.264012	0.231127	0.183877	0.125028	0.0918359	0.0715762	0.0522941	0.0478493
984.83	0.2641	0.23115	0.18408	0.124977	0.0919364	0.07162	0.052452	0.0479813
985.03	0.264534	0.231403	0.18459	0.124661	0.0917958	0.0718939	0.0521268	0.0475967
985.23	0.264773	0.231878	0.184767	0.124594	0.0919633	0.0716341	0.0525817	0.0477533
985.43	0.264589	0.231929	0.184611	0.124565	0.0917734	0.0714004	0.0526568	0.0477827
985.63	0.265002	0.232093	0.184706	0.125059	0.0920932	0.0719137	0.0532616	0.0477621
985.83	0.265107	0.232232	0.184586	0.12473	0.0921094	0.0713545	0.0532926	0.0471289
986.03	0.265222	0.232426	0.184315	0.124589	0.0921354	0.0713978	0.0533543	0.0473664
986.23	0.264909	0.232315	0.184375	0.1246	0.0919658	0.071212	0.053498	0.0474739
986.43	0.264546	0.232178	0.184224	0.124509	0.0922511	0.0709916	0.0536515	0.0473323
986.63	0.264422	0.232707	0.184189	0.124517	0.0925325	0.0710244	0.053293	0.0472931
986.83	0.263903	0.232719	0.183919	0.124779	0.0926434	0.0707978	0.0532711	0.0472528
987.03	0.263601	0.232241	0.183385	0.124676	0.0924707	0.0702307	0.0534319	0.0469798
987.23	0.263381	0.232177	0.183233	0.124789	0.0926056	0.070029	0.053375	0.0469564
987.43	0.263248	0.232678	0.183181	0.125077	0.0928683	0.0702434	0.0537564	0.0472426
987.63	0.262741	0.23282	0.183234	0.124869	0.0927002	0.0706318	0.0535602	0.0474123
987.83	0.262233	0.232882	0.183456	0.124648	0.0923481	0.0706424	0.0538144	0.0471801
988.03	0.261815	0.232782	0.183255	0.124381	0.0923487	0.0704839	0.0539955	0.0468034
988.23	0.261689	0.232659	0.183247	0.124352	0.0923816	0.0698588	0.0539456	0.0465603
988.43	0.261473	0.232397	0.183567	0.12443	0.0925428	0.0699974	0.054161	0.0466074
988.63	0.261655	0.232813	0.183779	0.124554	0.0923768	0.0700501	0.0540766	0.0472604
988.83	0.261686	0.232654	0.18401	0.124464	0.0922852	0.0702692	0.0540663	0.0472193
989.03	0.261856	0.232457	0.184005	0.124439	0.0919813	0.0705671	0.0538168	0.0473287
989.23	0.262187	0.232546	0.183974	0.12493	0.0916996	0.0704094	0.0541559	0.0473053
989.43	0.262412	0.232403	0.184194	0.125108	0.0914724	0.0706347	0.0540204	0.0475255
989.63	0.263063	0.231941	0.184153	0.125092	0.0914104	0.0708584	0.0537886	0.0473877
989.83	0.263187	0.232121	0.184131	0.124912	0.0915149	0.0704388	0.0535057	0.047457
990.03	0.26339	0.23174	0.184017	0.124554	0.0914051	0.0702523	0.0530371	0.0475433
990.23	0.263311	0.231754	0.18394	0.124598	0.091512	0.070015	0.0532281	0.0474537
990.43	0.263536	0.231388	0.183464	0.124873	0.0918137	0.0702899	0.0528063	0.0471673
990.63	0.264	0.231353	0.183444	0.125229	0.0918165	0.0704203	0.0524986	0.0474832
990.83	0.264382	0.231156	0.183291	0.125397	0.0919019	0.0702728	0.0525444	0.0472383
991.03	0.264686	0.230975	0.182899	0.125053	0.0916467	0.0704556	0.052672	0.0474311
991.23	0.264975	0.231117	0.18336	0.125065	0.0920811	0.0704403	0.0531311	0.0472694
991.43	0.26486	0.231307	0.183188	0.124836	0.0922036	0.0707877	0.0532448	0.047283
991.63	0.264695	0.231226	0.183162	0.124677	0.0922086	0.0707292	0.0533712	0.0468195
991.83	0.264691	0.231199	0.182968	0.124235	0.0923354	0.0701826	0.0533885	0.0466686
992.03	0.264293	0.231108	0.182781	0.124119	0.0923658	0.069555	0.0532421	0.0463546
992.23	0.264787	0.231474	0.182921	0.124408	0.0925262	0.0694938	0.0535029	0.0465139
992.43	0.264477	0.231521	0.183054	0.124733	0.0925551	0.0697807	0.0536126	0.0466425
992.63	0.264669	0.231675	0.183021	0.124915	0.0926053	0.0700113	0.053502	0.0471602
992.83	0.264657	0.231665	0.182565	0.125051	0.0924498	0.0704944	0.0536474	0.0473929
993.03	0.26499	0.232028	0.182833	0.125496	0.092166	0.0706564	0.0540503	0.047963
993.23	0.265244	0.232392	0.183177	0.125909	0.0921481	0.0706227	0.0543286	0.0482263
993.43	0.26528	0.232358	0.18336	0.125597	0.0921782	0.0708255	0.0543686	0.0487183
993.63	0.265434	0.231942	0.1831	0.125699	0.092208	0.0707108	0.0545514	0.0484972
993.83	0.265365	0.232216	0.182943	0.125857	0.0923578	0.0708695	0.0545318	0.0487553
994.03	0.265584	0.231518	0.183154	0.125946	0.0923109	0.0707777	0.0544147	0.0482333
994.23	0.265515	0.231341	0.183003	0.126261	0.0921073	0.0708236	0.054547	0.0483896
994.43	0.265438	0.231144	0.182806	0.126423	0.0922099	0.0713759	0.054257	0.0485438
994.63	0.265395	0.231069	0.182984	0.126203	0.0921659	0.0719178	0.0543359	0.0487454
994.83	0.265432	0.230881	0.183221	0.126102	0.0921442	0.0718996	0.0543819	0.0484436
995.03	0.265034	0.230504	0.183093	0.125619	0.0919599	0.0719766	0.0542067	0.0483789
995.23	0.264895	0.230631	0.183804	0.1252	0.0919093	0.0718963	0.0543333	0.0479193
995.43	0.2644	0.230675	0.183574	0.124819	0.0916351	0.0718034	0.0540147	0.0477779
995.63	0.264166	0.230812	0.183936	0.124604	0.0910931	0.0719352	0.0539198	0.0478675
995.83	0.2638	0.230713	0.183846	0.12445	0.0906899	0.0714355	0.0536271	0.0479879
996.03	0.263195	0.231077	0.183401	0.124252	0.0903082	0.0708164	0.0530099	0.0478788
996.23	0.26326	0.231304	0.18293	0.124302	0.0901983	0.0710786	0.0528156	0.0478667
996.43	0.262589	0.231243	0.182589	0.123976	0.0902163	0.0710395	0.0526513	0.0476126
996.63	0.262686	0.23155	0.182255	0.123602	0.0902542	0.0706639	0.0524584	0.0476532
996.83	0.26273	0.231649	0.181893	0.123617	0.0903028	0.0706746	0.0525697	0.0479302
997.03	0.262873	0.232079	0.182045	0.123928	0.0903381	0.0705212	0.0526964	0.0480761
997.23	0.262552	0.231814	0.181647	0.123999	0.0905173	0.0700708	0.0525321	0.0481067
997.43	0.262429	0.231693	0.181261	0.123996	0.0906242	0.0701325	0.0526361	0.0480065
997.63	0.262494	0.231478	0.181195	0.124209	0.0907742	0.0700304	0.0524491	0.0476083
997.83	0.262733	0.231548	0.181434	0.124453	0.091285	0.0703651	0.0525874	0.0473249
998.03	0.263142	0.231023	0.181586	0.124779	0.0915628	0.0701862	0.0529494	0.0470669
998.23	0.263588	0.23101	0.18164	0.12497	0.0921233	0.0706941	0.0534403	0.0474029
998.43	0.263564	0.230841	0.181783	0.125031	0.0925277	0.0710964	0.0535634	0.0476221
998.63	0.2635	0.230662	0.18214	0.124922	0.0927673	0.0712609	0.0537637	0.0472995
998.83	0.263726	0.230741	0.182442	0.125179	0.0929897	0.0711778	0.0539566	0.0473917
999.03	0.263874	0.230509	0.18269	0.125189	0.0929571	0.0713303	0.0543749	0.0472973
999.23	0.263691	0.23072	0.183381	0.125237	0.0928289	0.0713878	0.0547923	0.047669
999.43	0.26406	0.230695	0.183337	0.125654	0.0930531	0.0713162	0.0550522	0.0483201
999.63	0.263812	0.230831	0.183607	0.125973	0.0927627	0.0715749	0.0549705	0.0488692
999.83	0.263789	0.230679	0.18375	0.12588	0.0926355	0.0714174	0.0549354	0.0491861
1000.03	0.263547	0.230611	0.18344	0.125658	0.09249	0.0714799	0.054714	0.0492027
1000.23	0.263369	0.230707	0.18361	0.125442	0.092484	0.071616	0.0547649	0.0488222
1000.43	0.263135	0.231193	0.183954	0.125188	0.092505	0.0713781	0.0546242	0.0488966
1000.63	0.263121	0.231231	0.183659	0.125322	0.0920305	0.0710578	0.0542416	0.0490215
1000.83	0.263346	0.231292	0.183769	0.125317	0.0919042	0.0714615	0.0543209	0.0491072
1001.03	0.263469	0.231296	0.183871	0.125477	0.0916696	0.0716755	0.0541794	0.0492361
1001.23	0.263419	0.231285	0.183872	0.125697	0.0917121	0.0716395	0.0542479	0.049299
1001.43	0.263627	0.231381	0.183648	0.125351	0.0916435	0.0721127	0.0542064	0.0491159
1001.63	0.263372	0.231327	0.183699	0.124976	0.0916547	0.0719893	0.0539494	0.0490053
1001.83	0.264022	0.231584	0.183808	0.125201	0.0919705	0.0724228	0.054412	0.0492431
1002.03	0.264449	0.231503	0.183611	0.124964	0.0919859	0.0725516	0.0540205	0.0492874
1002.23	0.26441	0.231787	0.18386	0.124715	0.0923922	0.0726267	0.0538864	0.0495654
1002.43	0.263869	0.231727	0.184113	0.124316	0.0921747	0.0722297	0.0532958	0.0492152
1002.63	0.264221	0.232035	0.184414	0.124561	0.0921902	0.0726364	0.0536698	0.0492336
1002.83	0.264426	0.232342	0.184449	0.124804	0.0923527	0.0725312	0.0537193	0.0496442
1003.03	0.264553	0.232234	0.184733	0.124859	0.092131	0.0723295	0.0537561	0.0496646
1003.23	0.26473	0.232483	0.184746	0.124799	0.092021	0.0719233	0.0535737	0.0498947
1003.43	0.264882	0.232722	0.184574	0.124665	0.0920548	0.0714922	0.0537184	0.0496372
1003.63	0.264613	0.233039	0.184588	0.124762	0.0916276	0.0713378	0.0534623	0.0493097
1003.83	0.264903	0.232996	0.184693	0.124354	0.0916673	0.0712765	0.053706	0.0486967
1004.03	0.264501	0.232984	0.184462	0.124262	0.0917866	0.0709764	0.05387	0.048456
1004.23	0.26416	0.233422	0.184588	0.124092	0.0919283	0.0708291	0.0540903	0.0481219
1004.43	0.264184	0.233566	0.184712	0.124342	0.0918263	0.071079	0.0540792	0.0478636
1004.63	0.264457	0.233426	0.18427	0.12463	0.0920604	0.0715705	0.054181	0.0478635
1004.83	0.264602	0.232994	0.184519	0.124483	0.0921143	0.0719831	0.0545096	0.0479192
1005.03	0.26476	0.232606	0.184447	0.124444	0.0920969	0.0717952	0.0543357	0.0476498
1005.23	0.264799	0.232499	0.184024	0.12444	0.0921675	0.0719695	0.0544362	0.0473845
1005.43	0.264685	0.232664	0.183728	0.123726	0.0920796	0.0719661	0.0542005	0.0474879
1005.63	0.26469	0.232813	0.183706	0.123864	0.0921128	0.0720415	0.0543043	0.0479832
1005.83	0.264686	0.232914	0.183529	0.124079	0.0925463	0.0722268	0.054361	0.0484121
1006.03	0.264256	0.232745	0.183464	0.123772	0.0926266	0.0720383	0.0540452	0.048282
1006.23	0.263598	0.232631	0.183815	0.12383	0.0927209	0.0719511	0.0541558	0.0489111
1006.43	0.263662	0.232463	0.184441	0.124181	0.0929865	0.0721718	0.0542123	0.0491792
1006.63	0.264107	0.232778	0.184465	0.124776	0.0933238	0.072306	0.0545232	0.0497682
1006.83	0.264075	0.232899	0.184747	0.124877	0.0936252	0.0719743	0.0542022	0.0501436
1007.03	0.263954	0.232821	0.184996	0.124666	0.0934235	0.0716363	0.0540717	0.050413
1007.23	0.26376	0.232808	0.184765	0.124644	0.0930732	0.0713022	0.0540614	0.0503575
1007.43	0.263506	0.233074	0.184457	0.124626	0.0928778	0.0711001	0.0541768	0.050184
1007.63	0.263526	0.23327	0.184563	0.124776	0.0928202	0.0712272	0.054345	0.0505089
1007.83	0.263396	0.233075	0.184492	0.124383	0.0929129	0.0712988	0.0547072	0.0505234
1008.03	0.262753	0.232894	0.184317	0.124441	0.0927313	0.0712093	0.0545667	0.0505233
1008.23	0.262919	0.232883	0.1843	0.124535	0.0926881	0.0714919	0.054709	0.0501689
1008.43	0.262893	0.232655	0.184095	0.124537	0.0924207	0.0716431	0.0542307	0.0500283
1008.63	0.263041	0.232327	0.183666	0.124501	0.0922782	0.0717795	0.0540958	0.0501621
1008.83	0.26312	0.231892	0.183737	0.124296	0.0916993	0.071716	0.0539194	0.0500464
1009.03	0.26345	0.23221	0.183637	0.123963	0.0914643	0.0714801	0.0540402	0.05
1009.23	0.263539	0.232335	0.183245	0.123879	0.0912514	0.0720171	0.0544095	0.0497277
1009.43	0.263568	0.232895	0.1832	0.123638	0.0910998	0.0719043	0.0546863	0.0496783
1009.63	0.263396	0.232737	0.183296	0.123775	0.0912561	0.0719095	0.0552565	0.0496345
1009.83	0.263073	0.232424	0.183362	0.123914	0.0911844	0.0717033	0.055569	0.0496192
1010.03	0.26315	0.232478	0.183634	0.124185	0.0912175	0.0718549	0.0557962	0.0495561
1010.23	0.262921	0.231973	0.183914	0.124468	0.0911162	0.0718365	0.0557002	0.0495044
1010.43	0.262943	0.231942	0.184215	0.124495	0.0914329	0.0719568	0.0554731	0.0491537
1010.63	0.262978	0.231618	0.184349	0.1242	0.0917175	0.0717307	0.0552318	0.0490018
1010.83	0.263002	0.231546	0.184612	0.124117	0.091902	0.0717969	0.0548863	0.0489316
1011.03	0.262803	0.231381	0.184774	0.123977	0.0918554	0.0713168	0.0551892	0.0487519
1011.23	0.262504	0.23112	0.184582	0.124141	0.0917166	0.0712876	0.0550561	0.0483059
1011.43	0.262422	0.231071	0.184152	0.123839	0.0919087	0.0710141	0.0546098	0.0483775
1011.63	0.262339	0.230745	0.184155	0.123729	0.0920224	0.0713369	0.0546063	0.0483329
1011.83	0.262268	0.230293	0.184303	0.123785	0.092207	0.0715097	0.0546216	0.0483084
1012.03	0.262202	0.230294	0.184068	0.123982	0.0924531	0.0713829	0.0541062	0.0479004
1012.23	0.262628	0.230171	0.183916	0.123994	0.0926734	0.071525	0.0540932	0.0478569
1012.43	0.262438	0.230247	0.183827	0.124048	0.0925546	0.0715143	0.0536902	0.0476664
1012.63	0.262424	0.230415	0.183474	0.123952	0.0923974	0.0714512	0.0537855	0.047842
1012.83	0.262861	0.230351	0.183603	0.123846	0.0924704	0.0713828	0.0539579	0.0479735
1013.03	0.262901	0.230505	0.183567	0.123444	0.0925094	0.0710388	0.0539435	0.0479589
1013.23	0.263161	0.23061	0.18321	0.123054	0.092218	0.0709188	0.0541402	0.0476666
1013.43	0.263018	0.230789	0.183134	0.122835	0.0921315	0.0708153	0.0542158	0.0478235
1013.63	0.263334	0.230957	0.18346	0.123044	0.0921509	0.0711033	0.0544492	0.0481002
1013.83	0.263239	0.231048	0.183239	0.123469	0.0917112	0.071157	0.0541891	0.0480879
1014.03	0.263045	0.231318	0.183293	0.123565	0.0917967	0.0711455	0.0538465	0.0479795
1014.23	0.262903	0.231367	0.183151	0.123798	0.0915567	0.0710384	0.0536469	0.0479044
1014.43	0.262894	0.231791	0.183355	0.123573	0.0916462	0.0710538	0.0530246	0.0476575
1014.63	0.26283	0.2317	0.183393	0.12376	0.092172	0.0707925	0.0530561	0.0479198
1014.83	0.262836	0.231707	0.183267	0.123658	0.0921033	0.070246	0.052838	0.0477914
1015.03	0.262576	0.231705	0.183113	0.124064	0.0918795	0.0700132	0.0531941	0.0476863
1015.23	0.262301	0.231726	0.1827	0.124228	0.0917812	0.0702077	0.0527954	0.0477059
1015.43	0.262376	0.231913	0.182496	0.123824	0.0918127	0.0701309	0.052626	0.0476294
1015.63	0.262707	0.231824	0.182764	0.124072	0.0917307	0.070841	0.0532562	0.0478026
1015.83	0.262877	0.231728	0.182814	0.124096	0.0916709	0.0709759	0.0534025	0.0478901
1016.03	0.263037	0.231666	0.182464	0.123996	0.0915288	0.070571	0.0533386	0.0478435
1016.23	0.26322	0.231396	0.182433	0.123887	0.0913644	0.0705056	0.0538068	0.0476208
1016.43	0.263252	0.231565	0.182664	0.123658	0.0913011	0.070284	0.0538633	0.0476606
1016.63	0.263226	0.230646	0.182606	0.123067	0.091047	0.0696954	0.054431	0.0479104
1016.83	0.263932	0.230012	0.182912	0.122464	0.091182	0.0693231	0.054613	0.0481981
1017.03	0.263918	0.229965	0.182829	0.122127	0.0909644	0.0691086	0.0545414	0.048006
1017.23	0.264316	0.230095	0.182735	0.121856	0.0908427	0.0694441	0.0549473	0.0481535
1017.43	0.264111	0.230017	0.182805	0.121841	0.090912	0.0699527	0.0549936	0.0480272
1017.63	0.264064	0.23	0.182918	0.121893	0.090773	0.0702964	0.0550242	0.047966
1017.83	0.263483	0.230066	0.182637	0.121629	0.0906899	0.0699288	0.0544159	0.0477482
1018.03	0.26364	0.230713	0.18337	0.121832	0.0913227	0.0697771	0.0542312	0.0479398
1018.23	0.263538	0.230894	0.183521	0.121967	0.0916832	0.0701582	0.0541026	0.0480385
1018.43	0.263501	0.231058	0.183547	0.121623	0.0919572	0.070359	0.0536675	0.0479461
1018.63	0.263141	0.231403	0.183288	0.121456	0.0920548	0.0704796	0.0537996	0.0480086
1018.83	0.262714	0.231078	0.18289	0.121025	0.0914466	0.0704232	0.0534692	0.0478309
1019.03	0.262603	0.231635	0.182584	0.121506	0.09155	0.0709727	0.0534599	0.0477292
1019.23	0.26215	0.231698	0.182407	0.121221	0.0916929	0.0711553	0.0532747	0.0477085
1019.43	0.262003	0.232187	0.182152	0.120992	0.0916842	0.0714542	0.0533032	0.0478278
1019.63	0.262074	0.232379	0.181898	0.121281	0.09155	0.0720271	0.0533885	0.0480335
1019.83	0.261993	0.232327	0.181676	0.121122	0.0917274	0.0721588	0.0534121	0.0481943
1020.03	0.262083	0.231918	0.181652	0.121249	0.0919998	0.0719642	0.0538363	0.0486477
1020.23	0.262071	0.231774	0.181752	0.12152	0.0922564	0.0721526	0.0541026	0.0485961
1020.43	0.261975	0.231231	0.182226	0.121701	0.0924245	0.0719193	0.054247	0.0489496
1020.63	0.261657	0.230485	0.182172	0.12127	0.0923378	0.071678	0.0548626	0.0487879
1020.83	0.262085	0.230378	0.182777	0.121854	0.0922197	0.0720251	0.0550437	0.048896
1021.03	0.262085	0.230097	0.182758	0.121994	0.0921356	0.0718802	0.0550694	0.0482296
1021.23	0.26184	0.22994	0.182881	0.12199	0.0921045	0.0718228	0.054958	0.0483855
1021.43	0.261628	0.229479	0.182684	0.122023	0.0918679	0.0714595	0.0545582	0.0481354
1021.63	0.261693	0.229184	0.182617	0.122126	0.0917331	0.0712754	0.0545535	0.0483016
1021.83	0.262149	0.229502	0.182778	0.122338	0.0918437	0.0706068	0.0541841	0.0486256
1022.03	0.262655	0.229612	0.183161	0.122624	0.0920616	0.0703125	0.0543462	0.0487633
1022.23	0.262782	0.229404	0.183004	0.121986	0.0919454	0.0699556	0.0542666	0.0486513
1022.43	0.262798	0.229787	0.182644	0.12196	0.091817	0.0700521	0.0539493	0.0484699
1022.63	0.263102	0.230031	0.182673	0.12211	0.0914798	0.0696569	0.0538815	0.0483735
1022.83	0.26295	0.229629	0.182455	0.122546	0.0912654	0.0691092	0.0535168	0.0484523
1023.03	0.262964	0.230252	0.18248	0.122966	0.0914406	0.0690412	0.0536174	0.0484998
1023.23	0.262707	0.230624	0.182354	0.122796	0.0914791	0.0690991	0.0535053	0.0487674
1023.43	0.263028	0.231268	0.182031	0.123256	0.0916356	0.0695103	0.0538094	0.0489662
1023.63	0.263467	0.231631	0.182046	0.123302	0.0916906	0.0696493	0.053603	0.0489307
1023.83	0.26338	0.23142	0.18191	0.123236	0.0918	0.0699717	0.0537839	0.0492868
1024.03	0.263431	0.231474	0.182187	0.123796	0.0917011	0.0704432	0.0538787	0.049582
1024.23	0.263296	0.231763	0.182562	0.124063	0.0915813	0.0708649	0.0538438	0.0494129
1024.43	0.262885	0.231349	0.182635	0.12365	0.0913089	0.0711772	0.0539215	0.0494564
1024.63	0.262852	0.231655	0.182562	0.123518	0.0913247	0.0718494	0.0543396	0.0493388
1024.83	0.263197	0.231758	0.182899	0.123698	0.0912563	0.0723225	0.0545036	0.0499119
1025.03	0.262861	0.231315	0.182644	0.123255	0.0911621	0.072069	0.0544002	0.049815
1025.23	0.262608	0.231238	0.182779	0.123373	0.0910959	0.0724645	0.0544142	0.0502954
1025.43	0.262908	0.231184	0.182736	0.123352	0.0911889	0.0725347	0.054533	0.0503872
1025.63	0.262986	0.230677	0.182354	0.123441	0.0909519	0.0724329	0.0545678	0.050559
1025.83	0.263366	0.230832	0.182268	0.123086	0.0911982	0.0721192	0.0547256	0.0504667
1026.03	0.263513	0.230836	0.182306	0.122562	0.0913836	0.0723446	0.0549775	0.0502228
1026.23	0.263172	0.230572	0.1824	0.122118	0.0916028	0.0723183	0.0546027	0.0495838
1026.43	0.263316	0.230402	0.182469	0.122688	0.0917689	0.072473	0.054261	0.0492819
1026.63	0.263882	0.230249	0.182764	0.122868	0.0916865	0.0721177	0.054223	0.049181
1026.83	0.263697	0.229881	0.182483	0.122862	0.0919239	0.0720233	0.0541105	0.0488544
1027.03	0.263829	0.229915	0.182391	0.122815	0.0921822	0.0721114	0.0544079	0.0488908
1027.23	0.263748	0.229977	0.182457	0.12274	0.0926335	0.0720827	0.0544891	0.0484674
1027.43	0.26376	0.229636	0.182339	0.123084	0.0927139	0.0717979	0.0543963	0.0480728
1027.63	0.263386	0.229465	0.182489	0.122817	0.0925014	0.0713323	0.0538792	0.0477049
1027.83	0.262957	0.22914	0.18272	0.123113	0.0925631	0.0715389	0.0541165	0.0476845
1028.03	0.263088	0.229255	0.182808	0.123268	0.0924665	0.0717308	0.0536305	0.0477622
1028.23	0.262978	0.229176	0.182577	0.123038	0.0925028	0.0714364	0.0536696	0.0477911
1028.43	0.262569	0.228968	0.182185	0.122812	0.0924768	0.0713361	0.0537643	0.0480164
1028.63	0.262643	0.229366	0.181994	0.123263	0.0925491	0.0713825	0.0542104	0.0485334
1028.83	0.262483	0.229711	0.182074	0.123049	0.0925635	0.0711947	0.0538653	0.0490429
1029.03	0.261979	0.229476	0.181746	0.123207	0.0923838	0.0709291	0.0539007	0.0492862
1029.23	0.262117	0.229659	0.181725	0.123311	0.0923778	0.0713286	0.0539888	0.0498095
1029.43	0.262089	0.229701	0.181469	0.122884	0.0923607	0.0710198	0.0539975	0.0499787
1029.63	0.262029	0.22964	0.181013	0.122851	0.0919973	0.0709859	0.0538069	0.0502448
1029.83	0.262174	0.230149	0.181244	0.122307	0.0920419	0.0710807	0.054182	0.0499778
1030.03	0.262107	0.229985	0.181557	0.122346	0.0921928	0.0713265	0.0543672	0.050086
1030.23	0.262057	0.229938	0.181687	0.122121	0.0922214	0.0710399	0.0537314	0.0498203
1030.43	0.262504	0.229759	0.181437	0.121903	0.0920179	0.0708191	0.0538458	0.0499138
1030.63	0.262479	0.230003	0.181252	0.121651	0.0916839	0.0704937	0.0539277	0.0495716
1030.83	0.262824	0.229982	0.181256	0.121593	0.0919028	0.0704607	0.0542548	0.0493039
1031.03	0.262706	0.230114	0.181476	0.12187	0.0921013	0.0702389	0.054702	0.0489764
1031.23	0.262594	0.230062	0.18192	0.122073	0.0923637	0.0701916	0.054738	0.0485904
1031.43	0.263006	0.230214	0.181862	0.122029	0.0921543	0.0699538	0.054327	0.0483177
1031.63	0.263317	0.230591	0.181927	0.122073	0.0919967	0.0701497	0.0546501	0.0480841
1031.83	0.263847	0.230903	0.182265	0.122119	0.0920311	0.0703101	0.0546775	0.0480871
1032.03	0.264013	0.230948	0.182107	0.122266	0.0921434	0.0703364	0.0545525	0.0480337
1032.23	0.263895	0.231167	0.182643	0.122486	0.0925306	0.0704194	0.0550471	0.0480478
1032.43	0.263692	0.231393	0.182739	0.122734	0.0925625	0.0702179	0.055111	0.0480236
1032.63	0.263738	0.231458	0.182646	0.123447	0.0922232	0.0704762	0.0550793	0.0486616
1032.83	0.263594	0.231777	0.182542	0.123291	0.0923704	0.0706713	0.0550703	0.0489965
1033.03	0.263724	0.23144	0.182281	0.123296	0.0919921	0.0707593	0.054969	0.0493065
1033.23	0.264126	0.231469	0.182573	0.123339	0.0921319	0.071421	0.0548623	0.0496777
1033.43	0.264547	0.231321	0.182909	0.123546	0.0921278	0.0714617	0.0550783	0.0497686
1033.63	0.264369	0.230943	0.183134	0.123597	0.0918705	0.0710787	0.0549209	0.0496854
1033.83	0.264482	0.230688	0.18302	0.123183	0.0918011	0.0711921	0.0546691	0.0497693
1034.03	0.264671	0.230389	0.183292	0.123218	0.0919447	0.071258	0.0544943	0.0499284
1034.23	0.264383	0.230306	0.183254	0.122708	0.0916883	0.0707871	0.0538156	0.0499085
1034.43	0.263993	0.229953	0.182747	0.122432	0.0913215	0.0702593	0.0538478	0.0498277
1034.63	0.263893	0.230325	0.182932	0.122546	0.0912799	0.0701292	0.0538214	0.0496224
1034.83	0.26381	0.230402	0.182918	0.122571	0.0911142	0.0701896	0.0535828	0.0488669
1035.03	0.263661	0.230458	0.182696	0.12282	0.0912714	0.0703183	0.053601	0.0485976
1035.23	0.264002	0.230402	0.182551	0.122322	0.0911179	0.0704102	0.0532003	0.0486292
1035.43	0.264124	0.230606	0.181757	0.121885	0.0906955	0.0701207	0.0530898	0.0482348
1035.63	0.264077	0.230545	0.181259	0.121849	0.090352	0.0701987	0.0533237	0.0480755
1035.83	0.263953	0.230542	0.180983	0.121787	0.090315	0.0701731	0.0533415	0.0477401
1036.03	0.26349	0.23038	0.180934	0.121866	0.0903276	0.0699424	0.0539251	0.0471502
1036.23	0.263081	0.230565	0.180713	0.121791	0.0902756	0.0700446	0.0540263	0.0472468
1036.43	0.262564	0.23028	0.180423	0.121619	0.0898814	0.0695222	0.0538233	0.0475042
1036.63	0.262375	0.230216	0.179994	0.121784	0.089486	0.0697426	0.0538841	0.0478823
1036.83	0.262239	0.230301	0.179863	0.121329	0.0897242	0.0697108	0.0541367	0.0478304
1037.03	0.262304	0.229915	0.179995	0.121476	0.0898486	0.070023	0.0538774	0.0475015
1037.23	0.262277	0.229554	0.180007	0.121748	0.0900974	0.0706363	0.0543075	0.0479328
1037.43	0.261978	0.228871	0.180178	0.121727	0.0899359	0.070246	0.0545491	0.0477865
1037.63	0.261257	0.228661	0.180201	0.121362	0.0895275	0.0697567	0.0544567	0.0479026
1037.83	0.261362	0.228522	0.180509	0.121596	0.0893882	0.070177	0.0544987	0.0485842
1038.03	0.261436	0.228684	0.181276	0.122181	0.0896967	0.0699356	0.0547147	0.048778
1038.23	0.261059	0.228727	0.181111	0.121889	0.0895895	0.0693993	0.0544589	0.0490603
1038.43	0.260897	0.229006	0.181176	0.121988	0.0896865	0.0692555	0.0545857	0.0488455
1038.63	0.260997	0.229271	0.181348	0.12205	0.0897717	0.0694198	0.0548654	0.0487312
1038.83	0.261263	0.229217	0.181153	0.122201	0.0899186	0.0695212	0.0547624	0.0483243
1039.03	0.26199	0.22932	0.180936	0.122433	0.0903889	0.0698482	0.0550577	0.0487915
1039.23	0.262571	0.229049	0.180907	0.122307	0.0902313	0.0700375	0.0548854	0.0488194
1039.43	0.262711	0.229307	0.180143	0.122343	0.090175	0.0700497	0.0547237	0.0483951
1039.63	0.26305	0.229632	0.179926	0.12251	0.0900974	0.0703893	0.0546158	0.0479885
1039.83	0.263487	0.230315	0.180119	0.122862	0.0904276	0.0708844	0.0547765	0.0478942
1040.03	0.263401	0.230768	0.180454	0.122874	0.0907383	0.0711614	0.0549204	0.0476802
1040.23	0.263414	0.231067	0.180401	0.122713	0.0910778	0.0715839	0.0543635	0.0481285
1040.43	0.263785	0.231326	0.180352	0.122515	0.0912811	0.0718554	0.054107	0.0480292
1040.63	0.264006	0.231691	0.179883	0.122681	0.0916388	0.0722811	0.0543233	0.0481553
1040.83	0.264305	0.2313	0.179781	0.122475	0.0921107	0.0721129	0.0543465	0.0481774
1041.03	0.264414	0.231264	0.180158	0.122519	0.0921979	0.0724252	0.0540641	0.0482573
1041.23	0.264363	0.231382	0.180008	0.122256	0.0920214	0.0724301	0.0540163	0.04848
1041.43	0.264065	0.231429	0.180178	0.122089	0.0918997	0.0722834	0.0538107	0.0484072
1041.63	0.263782	0.231524	0.180441	0.122368	0.091685	0.072434	0.0536136	0.0489091
1041.83	0.264039	0.231484	0.180689	0.122601	0.0918899	0.0723683	0.0536002	0.0489791
1042.03	0.264386	0.232169	0.180968	0.122427	0.0921249	0.072247	0.0536586	0.0492112
1042.23	0.264198	0.231921	0.180882	0.121835	0.091856	0.0720746	0.0534726	0.0491546
1042.43	0.263903	0.232089	0.18086	0.121977	0.0919347	0.0718817	0.0535407	0.0489848
1042.63	0.263814	0.231896	0.180979	0.122061	0.0919365	0.0714026	0.0538347	0.0492066
1042.83	0.264262	0.231516	0.181164	0.122417	0.0921193	0.0713816	0.0537014	0.0493432
1043.03	0.264308	0.231075	0.181307	0.122294	0.0919048	0.0713693	0.0538954	0.0490886
1043.23	0.264031	0.23045	0.181481	0.122439	0.0914318	0.071385	0.0539294	0.0490883
1043.43	0.263488	0.230505	0.181465	0.122218	0.0912167	0.0713747	0.053528	0.0487727
1043.63	0.263416	0.230438	0.181813	0.122224	0.0910086	0.0715914	0.053831	0.048856
1043.83	0.263618	0.230454	0.182087	0.122478	0.0910993	0.0718147	0.0542234	0.0490029
1044.03	0.263122	0.230128	0.182126	0.122356	0.0910691	0.0715402	0.054065	0.0490996
1044.23	0.263164	0.230057	0.182192	0.122094	0.0910293	0.0713389	0.0541121	0.0491094
1044.43	0.263551	0.229921	0.181448	0.121898	0.0910252	0.0708787	0.0544411	0.0489785
1044.63	0.263419	0.229617	0.181265	0.121729	0.0912684	0.0703307	0.0548596	0.0492049
1044.83	0.263448	0.22904	0.181078	0.121376	0.0910492	0.0700498	0.0546451	0.0490764
1045.03	0.263109	0.22913	0.181002	0.121357	0.0909232	0.070083	0.0548227	0.0490144
1045.23	0.26323	0.229316	0.180376	0.121174	0.090927	0.070252	0.0549407	0.0490199
1045.43	0.263167	0.229648	0.180281	0.121176	0.0910523	0.0706418	0.0548563	0.0491863
1045.63	0.263126	0.229946	0.180401	0.121294	0.091254	0.0708779	0.0547962	0.0491866
1045.83	0.263325	0.23014	0.180203	0.121256	0.0909581	0.0706328	0.0548032	0.0489879
1046.03	0.263555	0.230598	0.180607	0.121241	0.0910053	0.070821	0.0548982	0.049266
1046.23	0.263415	0.23055	0.180424	0.121337	0.0909362	0.0708436	0.0546063	0.0492136
1046.43	0.263537	0.230777	0.180106	0.121732	0.0911112	0.0707712	0.0542918	0.049305
1046.63	0.263589	0.230488	0.18005	0.122188	0.0914637	0.0704799	0.0544584	0.0491642
1046.83	0.263699	0.230001	0.180104	0.122244	0.0914148	0.0703377	0.0543593	0.0487704
1047.03	0.263667	0.229687	0.180177	0.122251	0.0914391	0.0705242	0.054306	0.0486654
1047.23	0.263563	0.229351	0.180184	0.122469	0.0913305	0.0705294	0.053967	0.0489488
1047.43	0.264091	0.229719	0.180915	0.122556	0.091292	0.0709818	0.0536578	0.0491126
1047.63	0.264254	0.229681	0.181101	0.122571	0.0913804	0.0708791	0.0540149	0.0494132
1047.83	0.264153	0.229711	0.181203	0.12268	0.0917247	0.0706528	0.053935	0.049299
1048.03	0.263979	0.230028	0.181564	0.122713	0.0917257	0.0703597	0.0537228	0.0494383
1048.23	0.264332	0.23036	0.181826	0.122705	0.0920146	0.0702583	0.0538205	0.049241
1048.43	0.264461	0.230339	0.181366	0.122487	0.0922185	0.0699644	0.0538414	0.0494577
1048.63	0.264541	0.230568	0.181486	0.122606	0.0923227	0.0702903	0.0542091	0.0495262
1048.83	0.264579	0.230884	0.181451	0.122783	0.0922847	0.0707228	0.0542222	0.0494472
1049.03	0.264856	0.231334	0.181421	0.122904	0.0926941	0.0709259	0.0549725	0.0494944
1049.23	0.265091	0.231678	0.181471	0.122783	0.0925896	0.0714441	0.0548452	0.0497891
1049.43	0.265191	0.231978	0.18187	0.12266	0.0927097	0.0718546	0.0549632	0.0495942
1049.63	0.265174	0.232208	0.182233	0.122708	0.0930175	0.072313	0.055253	0.0494071
1049.83	0.265226	0.232118	0.182114	0.122351	0.0926122	0.0723386	0.0554148	0.0496765
1050.03	0.265347	0.232264	0.182331	0.122364	0.0926154	0.0726456	0.0558275	0.0495048
1050.23	0.265431	0.232026	0.18221	0.122401	0.0924913	0.0727155	0.0560406	0.0498155
1050.43	0.265367	0.231694	0.181912	0.1225	0.0925142	0.0724937	0.0558996	0.049972
1050.63	0.265273	0.231023	0.181712	0.122357	0.0924767	0.0722136	0.0559421	0.0497703
1050.83	0.265418	0.230618	0.18144	0.122014	0.0922692	0.072289	0.0559238	0.0497371
1051.03	0.265493	0.230289	0.181657	0.122213	0.0923649	0.0725533	0.0554849	0.0502315
1051.23	0.265481	0.230234	0.181799	0.122114	0.0921375	0.0722603	0.0555085	0.0504874
1051.43	0.265547	0.23081	0.182054	0.122275	0.0920993	0.0725512	0.0557278	0.0507303
1051.63	0.265006	0.230624	0.18159	0.122191	0.092182	0.0724848	0.0558669	0.050939
1051.83	0.265033	0.230622	0.181539	0.122179	0.092097	0.0722127	0.0560268	0.0511662
1052.03	0.265142	0.231202	0.181801	0.122564	0.0921128	0.0720469	0.0558372	0.051517
1052.23	0.264998	0.231063	0.181239	0.122759	0.0922937	0.0720515	0.0557091	0.0518255
1052.43	0.265085	0.231296	0.180839	0.123035	0.0925075	0.07238	0.0557759	0.0521296
1052.63	0.265011	0.231251	0.180912	0.123352	0.0927684	0.0726995	0.0558141	0.0521584
1052.83	0.264607	0.231365	0.180809	0.123445	0.0931854	0.072638	0.0555566	0.0521594
1053.03	0.264706	0.231118	0.181152	0.123636	0.0933954	0.0725887	0.0557452	0.0520049
1053.23	0.264128	0.230648	0.181524	0.123676	0.0935172	0.0728107	0.0552881	0.0517914
1053.43	0.264114	0.230973	0.181747	0.123678	0.0941545	0.0728225	0.0556612	0.0519377
1053.63	0.263735	0.230574	0.181573	0.123641	0.09415	0.0726389	0.0556924	0.0517983
1053.83	0.263789	0.23008	0.181465	0.123669	0.0939998	0.0723143	0.0557946	0.0515025
1054.03	0.263835	0.229987	0.18159	0.12434	0.094022	0.0716903	0.0556992	0.0511151
1054.23	0.26383	0.229582	0.18177	0.124379	0.0939247	0.0710813	0.0555952	0.0508959
1054.43	0.263835	0.229473	0.181527	0.124491	0.0939414	0.0707148	0.0554787	0.0504258
1054.63	0.264001	0.229388	0.181353	0.124269	0.0936803	0.0704454	0.055264	0.0496299
1054.83	0.264182	0.229979	0.181522	0.124449	0.0936905	0.0704488	0.0555049	0.0496226
1055.03	0.264268	0.230052	0.181899	0.124546	0.093496	0.0700327	0.0553164	0.0493687
1055.23	0.264435	0.230027	0.182172	0.124743	0.0930591	0.069778	0.0558728	0.0492979
1055.43	0.264406	0.22999	0.182035	0.124808	0.0930087	0.0699544	0.0561636	0.0492576
1055.63	0.264252	0.22994	0.181695	0.124497	0.0928937	0.0699775	0.0568806	0.0497166
1055.83	0.264327	0.230491	0.181809	0.124455	0.0926384	0.069888	0.0571945	0.0498563
1056.03	0.264395	0.230795	0.181643	0.124683	0.0926502	0.0699446	0.057024	0.0498441
1056.23	0.264566	0.230852	0.181003	0.124674	0.0924525	0.070077	0.0572911	0.0499581
1056.43	0.264566	0.231166	0.181698	0.124383	0.0926119	0.0703562	0.0574329	0.0499562
1056.63	0.264564	0.231486	0.182517	0.124101	0.0926446	0.0705729	0.0576417	0.0502203
1056.83	0.264806	0.232196	0.182859	0.12373	0.0926356	0.0707385	0.0576601	0.0504044
1057.03	0.265109	0.232559	0.183616	0.124121	0.0928806	0.0712917	0.0577805	0.0507272
1057.23	0.264898	0.233122	0.183895	0.123907	0.0929997	0.0716197	0.0578142	0.0510455
1057.43	0.264953	0.233398	0.18391	0.123723	0.0932364	0.0713794	0.0579209	0.0515664
1057.63	0.264943	0.232874	0.184119	0.123887	0.0932622	0.0714532	0.0576996	0.0512765
1057.83	0.265451	0.2334	0.184892	0.124629	0.0937722	0.0717923	0.0576811	0.0513695
1058.03	0.265531	0.233472	0.185283	0.12497	0.0937532	0.0715243	0.0578068	0.0515555
1058.23	0.26534	0.233023	0.185605	0.124732	0.0936509	0.0713518	0.0575758	0.0515879
1058.43	0.265299	0.233064	0.185369	0.12451	0.0936208	0.0714271	0.0575042	0.0514103
1058.63	0.265116	0.233185	0.184955	0.124351	0.0935984	0.0714376	0.0566763	0.0513634
1058.83	0.265404	0.232947	0.184882	0.1244	0.0937901	0.0716409	0.056796	0.0515468
1059.03	0.265326	0.231989	0.184623	0.124225	0.0936122	0.0716107	0.0564946	0.0515068
1059.23	0.264908	0.231287	0.184279	0.12408	0.0933131	0.0715887	0.056858	0.0515442
1059.43	0.264681	0.230933	0.183018	0.123558	0.0932698	0.0720298	0.0567928	0.0513853
1059.63	0.264259	0.230639	0.182522	0.123243	0.0930393	0.0726947	0.056909	0.0511155
1059.83	0.264421	0.230875	0.182155	0.123256	0.0923895	0.0728457	0.0561938	0.0504952
1060.03	0.26463	0.230321	0.181718	0.123029	0.0919383	0.0727779	0.0560341	0.0498825
1060.23	0.264729	0.230315	0.181522	0.122685	0.0915717	0.0729676	0.0558393	0.0496162
1060.43	0.265093	0.230261	0.181899	0.122184	0.0913739	0.0731726	0.0558148	0.0495483
1060.63	0.26559	0.230803	0.181962	0.122358	0.0912736	0.0736501	0.0557732	0.0497832
1060.83	0.266076	0.231037	0.182231	0.122207	0.0916139	0.0737998	0.055892	0.0496422
1061.03	0.266485	0.231418	0.18266	0.122426	0.0918895	0.0739521	0.0558144	0.0498443
1061.23	0.266434	0.231826	0.182926	0.122192	0.0918134	0.0738636	0.0558499	0.0498027
1061.43	0.266325	0.231862	0.183453	0.122473	0.0920216	0.0735657	0.0557807	0.0498803
1061.63	0.266202	0.231954	0.183982	0.122737	0.0920798	0.0737275	0.0556918	0.0496682
1061.83	0.266472	0.232518	0.184365	0.123382	0.0921922	0.0737672	0.0558634	0.0498307
1062.03	0.266487	0.232432	0.18447	0.123346	0.0926352	0.0732214	0.055969	0.0501009
1062.23	0.266343	0.232644	0.184786	0.123493	0.0929803	0.0733432	0.0556294	0.050284
1062.43	0.266325	0.232686	0.184807	0.123248	0.0930399	0.0732648	0.0557097	0.0495937
1062.63	0.266182	0.232773	0.18461	0.123428	0.0933281	0.0728597	0.0556969	0.0499225
1062.83	0.265802	0.232626	0.18468	0.123583	0.0935414	0.0723653	0.0558118	0.0496605
1063.03	0.265334	0.232161	0.184722	0.123827	0.0933105	0.07197	0.0560355	0.0499029
1063.23	0.265007	0.232142	0.184288	0.124134	0.0933372	0.0717638	0.056383	0.0502362
1063.43	0.265044	0.231853	0.183946	0.124318	0.0931248	0.0722635	0.0563072	0.0504196
1063.63	0.26482	0.231925	0.184	0.12476	0.0931841	0.0725547	0.0561743	0.0506698
1063.83	0.264825	0.232172	0.183649	0.124839	0.092961	0.072103	0.0559861	0.0510836
1064.03	0.26468	0.231578	0.183554	0.124873	0.0929121	0.0720908	0.0562134	0.0513283
1064.23	0.264832	0.231615	0.1834	0.125147	0.093042	0.0721547	0.056159	0.0519482
1064.43	0.264901	0.23137	0.183158	0.125512	0.0930643	0.0720831	0.0562953	0.0522696
1064.63	0.264644	0.231368	0.183113	0.125379	0.0933464	0.0719625	0.0564052	0.052265
1064.83	0.264584	0.23112	0.183088	0.125016	0.0938188	0.0718347	0.056475	0.0523936
1065.03	0.264731	0.231217	0.182677	0.124927	0.0935157	0.0715215	0.0563125	0.0528393
1065.23	0.264529	0.231484	0.18262	0.124806	0.093441	0.0715542	0.0563821	0.0527807
1065.43	0.264265	0.231863	0.182732	0.124503	0.0934077	0.0712423	0.0561779	0.052612
1065.63	0.264012	0.231414	0.182649	0.124033	0.0933107	0.0712338	0.0559007	0.0520927
1065.83	0.2645	0.231472	0.182641	0.123992	0.0936122	0.0717811	0.0561189	0.0522377
1066.03	0.264746	0.231201	0.182864	0.123476	0.0937022	0.0716849	0.0555758	0.0521813
1066.23	0.264846	0.231278	0.182968	0.123168	0.0934518	0.0719489	0.0556065	0.0512919
1066.43	0.264777	0.231091	0.182964	0.122736	0.0929368	0.0715784	0.0553852	0.0504848
1066.63	0.264941	0.231398	0.183086	0.122715	0.0928082	0.0717001	0.0553761	0.0509119
1066.83	0.264827	0.231657	0.183534	0.123014	0.0928769	0.0718206	0.0554056	0.0505951
1067.03	0.265021	0.231425	0.183405	0.122736	0.0927957	0.0717656	0.0553444	0.0503813
1067.23	0.265286	0.232136	0.18364	0.122764	0.0929634	0.0721155	0.0555346	0.0507948
1067.43	0.265333	0.23254	0.183568	0.122702	0.0926886	0.0723748	0.0556127	0.050516
1067.63	0.265247	0.232863	0.18375	0.12286	0.0927771	0.0725797	0.0556382	0.0505051
1067.83	0.264789	0.232626	0.183878	0.122579	0.0925	0.0726094	0.0556665	0.0507441
1068.03	0.264428	0.232356	0.183826	0.122871	0.0924276	0.072546	0.0555751	0.0501571
1068.23	0.264418	0.23234	0.183743	0.123191	0.092458	0.0726584	0.0555291	0.050341
1068.43	0.26416	0.231897	0.18355	0.12324	0.0925269	0.0726012	0.0555686	0.0499601
1068.63	0.264341	0.231673	0.183559	0.123347	0.0929957	0.0724174	0.0559493	0.049753
1068.83	0.264192	0.231246	0.183489	0.123453	0.0932594	0.0721553	0.0562049	0.0499094
1069.03	0.264488	0.231079	0.183207	0.123818	0.0934535	0.0719919	0.0563089	0.0499217
1069.23	0.264419	0.23058	0.183077	0.123607	0.0937143	0.0724013	0.0564012	0.049596
1069.43	0.264268	0.230213	0.182897	0.123482	0.0938036	0.0722518	0.0557747	0.0495
1069.63	0.264466	0.229794	0.182946	0.123996	0.0940053	0.0725419	0.0559427	0.0497219
1069.83	0.26502	0.229801	0.182953	0.124144	0.0942666	0.0729459	0.0563096	0.0502471
1070.03	0.265139	0.229705	0.182817	0.124409	0.0940622	0.0728171	0.0561404	0.0502495
1070.23	0.265728	0.230261	0.182708	0.124529	0.0942223	0.072762	0.0564836	0.0504236
1070.43	0.266038	0.230671	0.182998	0.125029	0.0941025	0.0729429	0.0564584	0.0509312
1070.63	0.266517	0.231098	0.183284	0.12478	0.0942153	0.0733047	0.0567191	0.0515098
1070.83	0.266522	0.231539	0.18316	0.125053	0.0944375	0.0733707	0.0569008	0.0512699
1071.03	0.266322	0.231487	0.183024	0.124729	0.0939989	0.0733228	0.0566285	0.0509912
1071.23	0.266352	0.232209	0.182943	0.124836	0.0933608	0.0732432	0.056785	0.0512455
1071.43	0.266238	0.232425	0.182698	0.124932	0.0929294	0.0730934	0.0567288	0.0509885
1071.63	0.266067	0.232396	0.182656	0.124584	0.0926129	0.0731117	0.0564129	0.0510198
1071.83	0.265996	0.232515	0.182709	0.124696	0.0926535	0.0727262	0.0563072	0.0509984
1072.03	0.265763	0.23238	0.182676	0.124732	0.0924756	0.0724622	0.0561637	0.0508353
1072.23	0.26594	0.232604	0.18287	0.124646	0.0923273	0.072474	0.0561593	0.0509749
1072.43	0.265872	0.232413	0.182662	0.124693	0.092386	0.0719243	0.0562354	0.0507264
1072.63	0.266084	0.23214	0.182838	0.124741	0.0924394	0.0716504	0.0560222	0.0503082
1072.83	0.265724	0.231675	0.182644	0.124167	0.0925005	0.0716552	0.0557105	0.0501991
1073.03	0.265727	0.231685	0.1824	0.124259	0.092675	0.0719664	0.055039	0.0499259
1073.23	0.265594	0.231806	0.182316	0.124104	0.0925129	0.0720804	0.0548662	0.0498163
1073.43	0.265308	0.232045	0.182441	0.124357	0.0926407	0.0720401	0.0546289	0.0498875
1073.63	0.264941	0.232167	0.182651	0.124412	0.0926497	0.0716813	0.0549814	0.049982
1073.83	0.265084	0.232043	0.18296	0.124337	0.0925949	0.0712148	0.0548055	0.0503444
1074.03	0.265106	0.232195	0.183512	0.124331	0.0924749	0.0712194	0.0550909	0.0503502
1074.23	0.265563	0.232861	0.18375	0.124287	0.0929504	0.0709462	0.0552001	0.0507017
1074.43	0.265362	0.232935	0.183946	0.124398	0.093114	0.0709909	0.0553747	0.0508744
1074.63	0.265202	0.233198	0.183864	0.123761	0.0931385	0.0711481	0.0553325	0.0510673
1074.83	0.265217	0.233483	0.183907	0.124148	0.0932856	0.0714823	0.0554011	0.0509276
1075.03	0.265054	0.233263	0.184008	0.123616	0.0930241	0.0714054	0.0553263	0.0510211
1075.23	0.265334	0.233658	0.183833	0.123517	0.0930116	0.0711915	0.0555298	0.0509488
1075.43	0.265588	0.233911	0.183934	0.123581	0.0936643	0.0712741	0.0558864	0.0509545
1075.63	0.266059	0.234179	0.183891	0.123657	0.0938368	0.0715306	0.0560785	0.0508706
1075.83	0.266149	0.234091	0.184038	0.124116	0.0939979	0.0716191	0.0559702	0.0510088
1076.03	0.265902	0.233846	0.184178	0.123951	0.0939188	0.0720549	0.0562211	0.0513314
1076.23	0.266455	0.234017	0.184408	0.124442	0.0942728	0.0722193	0.0567217	0.0513904
1076.43	0.26628	0.233448	0.183872	0.124201	0.0940264	0.0718465	0.0567619	0.0513684
1076.63	0.266166	0.232931	0.183776	0.124164	0.0939463	0.0723495	0.0564853	0.0506727
1076.83	0.265835	0.232722	0.183749	0.124059	0.093844	0.0724456	0.0566438	0.0507393
1077.03	0.265758	0.232762	0.183672	0.124124	0.0936114	0.0722209	0.0563178	0.0507462
1077.23	0.265572	0.232704	0.182928	0.123888	0.0931807	0.0720804	0.0563605	0.0506504
1077.43	0.26544	0.232221	0.182819	0.123825	0.0930128	0.0719406	0.0565013	0.0503407
1077.63	0.265505	0.231876	0.182903	0.123626	0.0927386	0.0717214	0.056252	0.0504385
1077.83	0.265813	0.232189	0.183379	0.123992	0.0927684	0.0718428	0.0562348	0.0507936
1078.03	0.265881	0.232518	0.18363	0.123783	0.0926648	0.0721313	0.056414	0.0508271
1078.23	0.266206	0.232737	0.183425	0.124092	0.0929311	0.0722348	0.0559347	0.05137
1078.43	0.266115	0.232604	0.183427	0.124009	0.0928097	0.0721681	0.0557026	0.0516425
1078.63	0.266223	0.232538	0.183546	0.123605	0.0925588	0.0723538	0.0552167	0.051551
1078.83	0.266444	0.232836	0.18345	0.123708	0.0926946	0.0728243	0.0552368	0.0514015
1079.03	0.266653	0.23249	0.183292	0.123465	0.0929621	0.072978	0.0550475	0.0517259
1079.23	0.266872	0.232658	0.183381	0.123717	0.0931761	0.0732377	0.0548915	0.0518605
1079.43	0.266837	0.232602	0.182784	0.123952	0.0935007	0.0736197	0.0546281	0.0515226
1079.63	0.266985	0.232614	0.182714	0.124314	0.093499	0.0740354	0.0547444	0.0511883
1079.83	0.266869	0.232301	0.183302	0.124366	0.0938389	0.0740373	0.054927	0.0513383
1080.03	0.266659	0.232464	0.183347	0.124189	0.0940391	0.0740642	0.0558347	0.0511862
1080.23	0.266399	0.232624	0.183381	0.124231	0.0942046	0.0737746	0.056321	0.0509244
1080.43	0.265906	0.232679	0.183147	0.124053	0.0939166	0.0731911	0.0564204	0.0503089
1080.63	0.265787	0.232984	0.1836	0.124539	0.0940677	0.0735487	0.0568575	0.0500856
1080.83	0.26571	0.233422	0.183838	0.124844	0.094256	0.0734357	0.0573184	0.0505004
1081.03	0.265642	0.233603	0.183829	0.124947	0.0942572	0.0735534	0.0573333	0.050754
1081.23	0.265563	0.233851	0.183822	0.125282	0.0943412	0.0737196	0.0574257	0.0505083
1081.43	0.265551	0.233645	0.184086	0.125144	0.0944647	0.0734745	0.0573777	0.0506487
1081.63	0.265474	0.234151	0.184337	0.125306	0.0942807	0.0736687	0.0574326	0.0510867
1081.83	0.265425	0.234729	0.184584	0.125431	0.0939903	0.0733494	0.0574175	0.0514015
1082.03	0.2654	0.235062	0.184284	0.125175	0.0937338	0.0733086	0.0572379	0.0516159
1082.23	0.265216	0.234961	0.184189	0.125408	0.0935805	0.0729931	0.0572064	0.0518446
1082.43	0.265215	0.234867	0.184019	0.12511	0.0933314	0.072608	0.0575434	0.0517937
1082.63	0.265208	0.234875	0.183809	0.124747	0.0929494	0.0726518	0.0572059	0.0518092
1082.83	0.265268	0.234728	0.183299	0.124855	0.0931449	0.0731397	0.0571274	0.0523789
1083.03	0.265504	0.234306	0.182708	0.124574	0.0932977	0.0731363	0.0566568	0.0530213
1083.23	0.265577	0.234093	0.182829	0.124387	0.0933038	0.0730961	0.0563802	0.0531455
1083.43	0.265703	0.233908	0.182092	0.124048	0.0930795	0.0730021	0.0561731	0.0522635
1083.63	0.266065	0.234135	0.182486	0.124015	0.0931824	0.0728874	0.0567848	0.0523393
1083.83	0.266111	0.233932	0.183131	0.12353	0.0934898	0.0725588	0.0567128	0.0522394
1084.03	0.265632	0.234439	0.182616	0.123278	0.0931814	0.0723164	0.0565339	0.0517457
1084.23	0.265415	0.234698	0.183101	0.123272	0.0933411	0.072227	0.0566258	0.0516153
1084.43	0.265623	0.234622	0.183444	0.123365	0.0933942	0.0722323	0.0564544	0.0516796
1084.63	0.265504	0.234134	0.183682	0.123638	0.0936454	0.0725444	0.0562829	0.0517401
1084.83	0.265317	0.233666	0.184037	0.123721	0.0939936	0.0729194	0.055803	0.0516817
1085.03	0.265367	0.233361	0.184333	0.123751	0.0937695	0.0729833	0.0552822	0.0513031
1085.23	0.265584	0.233145	0.184199	0.123746	0.0937037	0.0728599	0.0547982	0.0510247
1085.43	0.265623	0.233221	0.183972	0.123469	0.0937882	0.0726525	0.0545382	0.0511062
1085.63	0.265846	0.233634	0.184263	0.123993	0.0936264	0.07303	0.0546394	0.0512573
1085.83	0.265753	0.233517	0.184326	0.124063	0.0936564	0.07303	0.0545216	0.0512901
1086.03	0.265543	0.233425	0.184072	0.124094	0.0938053	0.0730711	0.0546455	0.0514794
1086.23	0.266035	0.233196	0.184271	0.12452	0.0940503	0.0732728	0.0547423	0.0515985
1086.43	0.266881	0.233039	0.184138	0.124833	0.0940428	0.073346	0.0548489	0.051831
1086.63	0.266931	0.232927	0.183911	0.124871	0.0940601	0.0734977	0.0546175	0.0518599
1086.83	0.267164	0.232755	0.183745	0.125028	0.0942607	0.0736539	0.0547843	0.0520301
1087.03	0.267421	0.232694	0.18361	0.124977	0.0942594	0.0735546	0.0549659	0.0523343
1087.23	0.267791	0.233111	0.183953	0.125245	0.0943609	0.073694	0.0557486	0.0523575
1087.43	0.268041	0.233519	0.18361	0.125282	0.0940707	0.0738439	0.0561493	0.0522897
1087.63	0.267984	0.233554	0.183778	0.125781	0.0941194	0.0738333	0.0564134	0.0530575
1087.83	0.267335	0.233771	0.183485	0.125863	0.0943011	0.0735552	0.0561895	0.0530689
1088.03	0.2669	0.234451	0.182968	0.126044	0.0938707	0.0735592	0.0565237	0.0530709
1088.23	0.266686	0.234378	0.183003	0.126073	0.0939905	0.0736451	0.0566652	0.0530179
1088.43	0.266813	0.234299	0.183155	0.125812	0.0938207	0.073582	0.0563398	0.0530038
1088.63	0.266579	0.234033	0.18314	0.125725	0.0936998	0.073637	0.0565037	0.0527649
1088.83	0.2662	0.234223	0.183149	0.125753	0.0935008	0.0738864	0.056569	0.0524327
1089.03	0.266059	0.234476	0.183042	0.125623	0.0930745	0.0736106	0.0564898	0.0521298
1089.23	0.265706	0.234458	0.183122	0.125418	0.0930241	0.0734393	0.056646	0.0519843
1089.43	0.26544	0.234618	0.183596	0.12543	0.0933206	0.0732313	0.0564356	0.0518538
1089.63	0.265459	0.234325	0.184027	0.125503	0.0930849	0.0732415	0.0566005	0.0517559
1089.83	0.265397	0.234236	0.184092	0.125178	0.0929488	0.0733079	0.0564478	0.0516075
1090.03	0.265295	0.23423	0.184176	0.124917	0.0932427	0.073272	0.0564275	0.0515287
1090.23	0.265719	0.233773	0.184282	0.124605	0.0929671	0.0732655	0.0560269	0.0511889
1090.43	0.265636	0.233234	0.184474	0.124344	0.0928082	0.0724687	0.0559422	0.050728
1090.63	0.265514	0.232806	0.18457	0.123782	0.0930122	0.0725477	0.0560669	0.0501436
1090.83	0.265811	0.232321	0.184461	0.123499	0.0929966	0.0724955	0.0560017	0.0500695
1091.03	0.266241	0.231803	0.184546	0.123555	0.0929793	0.0728449	0.0560298	0.0504056
1091.23	0.266966	0.231885	0.184403	0.123674	0.0933172	0.0733636	0.0563432	0.0506227
1091.43	0.267579	0.231406	0.184128	0.123724	0.0931716	0.0733919	0.056044	0.0508859
1091.63	0.267879	0.231239	0.183976	0.124325	0.0935998	0.0736618	0.055683	0.0514391
1091.83	0.267738	0.231456	0.18379	0.124381	0.0937027	0.0738601	0.0555916	0.0514719
1092.03	0.267853	0.231117	0.183725	0.124365	0.0934916	0.0742448	0.0556485	0.0512827
1092.23	0.268379	0.230949	0.183894	0.124314	0.0936893	0.0745641	0.0557685	0.0517639
1092.43	0.268409	0.231535	0.184075	0.124222	0.0939586	0.0749337	0.0558145	0.0523027
1092.63	0.268377	0.231635	0.183552	0.124436	0.094081	0.0749327	0.0564677	0.0526529
1092.83	0.26787	0.231865	0.183359	0.124527	0.0939854	0.0748371	0.056213	0.0523807
1093.03	0.267738	0.231876	0.18341	0.124133	0.0938232	0.0744779	0.0561926	0.0524112
1093.23	0.26744	0.231773	0.183204	0.124162	0.0940774	0.0741954	0.056521	0.052063
1093.43	0.267288	0.231938	0.183134	0.124563	0.0943614	0.0741844	0.0568667	0.0521589
1093.63	0.267087	0.232039	0.183112	0.124341	0.0943104	0.0743097	0.057361	0.0522543
1093.83	0.26674	0.23265	0.183154	0.124429	0.094536	0.0742795	0.0575495	0.052415
1094.03	0.266285	0.232875	0.183321	0.124782	0.0949691	0.0739804	0.0578374	0.0526668
1094.23	0.265899	0.232356	0.183006	0.124525	0.0943585	0.0735059	0.0576566	0.052504
1094.43	0.265674	0.23246	0.182915	0.12423	0.094685	0.0733719	0.0577274	0.0520159
1094.63	0.265782	0.23246	0.18284	0.123811	0.0946266	0.073794	0.0578446	0.0516682
1094.83	0.265947	0.23242	0.182733	0.123618	0.0942623	0.0737096	0.057525	0.0517373
1095.03	0.266139	0.232466	0.18276	0.123709	0.0940652	0.073587	0.0572	0.0517611
1095.23	0.266734	0.232624	0.183079	0.124034	0.0941975	0.0735018	0.0572763	0.052122
1095.43	0.267022	0.232797	0.183631	0.124498	0.0942399	0.0737098	0.0571995	0.052305
1095.63	0.266724	0.232763	0.184082	0.124596	0.0939168	0.0739441	0.0569064	0.0526174
1095.83	0.266315	0.232852	0.184283	0.12443	0.0936659	0.0742029	0.0567847	0.0526364
1096.03	0.266121	0.233033	0.184606	0.124653	0.0934569	0.0743898	0.057069	0.0529111
1096.23	0.266327	0.233601	0.184905	0.124646	0.0939343	0.0749801	0.0574646	0.0531647
1096.43	0.266253	0.233598	0.184769	0.124345	0.0940617	0.0748085	0.0569705	0.0525818
1096.63	0.266169	0.233239	0.184441	0.124154	0.0941465	0.0746684	0.0569783	0.0522756
1096.83	0.265716	0.232979	0.184323	0.123699	0.0938112	0.0745313	0.0564686	0.0516676
1097.03	0.266175	0.232952	0.184064	0.123565	0.0938599	0.0744148	0.0567096	0.0514523
1097.23	0.266145	0.232823	0.183658	0.124221	0.0942178	0.0745721	0.0571407	0.0513389
1097.43	0.26576	0.232692	0.183279	0.124377	0.0941187	0.0746131	0.0574974	0.0513771
1097.63	0.265494	0.23269	0.182959	0.124327	0.0940544	0.0744585	0.0573748	0.0514685
1097.83	0.26501	0.232731	0.182395	0.124707	0.0940716	0.0739679	0.0573114	0.0515738
1098.03	0.265158	0.232491	0.18174	0.124629	0.0939247	0.0737846	0.0575002	0.0516871
1098.23	0.264802	0.232073	0.181171	0.124382	0.0937336	0.0737311	0.0570556	0.0515719
1098.43	0.264787	0.232334	0.181078	0.124084	0.093587	0.074154	0.0570678	0.051597
1098.63	0.2649	0.232361	0.180571	0.123711	0.0931164	0.0741181	0.0570041	0.0517091
1098.83	0.265027	0.232398	0.180068	0.12377	0.0930315	0.0739534	0.0570068	0.0521856
1099.03	0.264971	0.232295	0.179906	0.124038	0.0928559	0.0734651	0.0569534	0.0521282
1099.23	0.265111	0.232295	0.180454	0.124627	0.0927892	0.0734163	0.0573031	0.0527131
1099.43	0.265069	0.232352	0.180739	0.125058	0.0925739	0.0735712	0.0572505	0.0527911
1099.63	0.265237	0.232504	0.181055	0.125376	0.092622	0.0735508	0.0573613	0.0531095
1099.83	0.265394	0.232596	0.181279	0.125601	0.0926648	0.0736751	0.0574402	0.0532932
1100.03	0.265704	0.232842	0.181728	0.125918	0.0927929	0.0737368	0.0576314	0.0537662
1100.23	0.266149	0.232681	0.182339	0.126166	0.0932178	0.0740063	0.0578436	0.0534947
1100.43	0.266311	0.232094	0.182493	0.125714	0.0930502	0.0738052	0.0571899	0.0534639
1100.63	0.266307	0.232306	0.182766	0.125926	0.0929057	0.0739986	0.0572894	0.0533983
1100.83	0.266579	0.232189	0.182736	0.12596	0.0927335	0.073889	0.0574903	0.0529783
1101.03	0.266961	0.232196	0.182966	0.126098	0.0926113	0.074066	0.057279	0.0527234
1101.23	0.267098	0.232141	0.183167	0.126374	0.0928821	0.0744975	0.057679	0.052967
1101.43	0.266904	0.232104	0.183216	0.126036	0.0926523	0.0744758	0.0575196	0.0529195
1101.63	0.266649	0.232008	0.183101	0.126119	0.0926798	0.0742712	0.0572999	0.0529783
1101.83	0.266456	0.231997	0.183142	0.12591	0.0931291	0.0743635	0.0574622	0.0529833
1102.03	0.267021	0.232281	0.18338	0.125634	0.0935743	0.0747565	0.0581334	0.053099
1102.23	0.266732	0.232382	0.183663	0.125704	0.094006	0.0750724	0.0579533	0.0532945
1102.43	0.266761	0.23262	0.183541	0.125227	0.0937618	0.0751578	0.0582162	0.0530625
1102.63	0.267052	0.232812	0.183178	0.125078	0.0937516	0.0749241	0.0584878	0.0529736
1102.83	0.267171	0.232778	0.183122	0.124849	0.0940378	0.0745084	0.058579	0.0526138
1103.03	0.266997	0.232798	0.182931	0.124591	0.0937122	0.0740592	0.058279	0.0522713
1103.23	0.26708	0.232943	0.183032	0.124803	0.0936155	0.0737744	0.058321	0.0526917
1103.43	0.267404	0.233242	0.182942	0.124783	0.0938588	0.0736075	0.0582903	0.0528779
1103.63	0.267375	0.233536	0.182926	0.124691	0.0940648	0.0732317	0.0583741	0.0526549
1103.83	0.267039	0.233322	0.182412	0.12443	0.0934738	0.0728902	0.058149	0.0525143
1104.03	0.267132	0.233499	0.182409	0.124478	0.0935224	0.0729497	0.0578809	0.0524322
1104.23	0.267003	0.233236	0.182166	0.124326	0.0935432	0.072975	0.0578892	0.0521182
1104.43	0.266679	0.233248	0.181783	0.123645	0.0933469	0.072932	0.0573449	0.0515986
1104.63	0.266647	0.233637	0.181667	0.123745	0.0930359	0.0731466	0.0573954	0.0512298
1104.83	0.266571	0.233364	0.181183	0.123647	0.0935456	0.0732656	0.0573164	0.0511198
1105.03	0.266663	0.233325	0.181173	0.123772	0.0933621	0.0734749	0.0573733	0.0510762
1105.23	0.266844	0.233483	0.181088	0.1239	0.0934373	0.0735866	0.0576408	0.0513673
1105.43	0.266449	0.233825	0.180864	0.124088	0.0931375	0.0732426	0.057375	0.0515573
1105.63	0.266152	0.233961	0.180575	0.124195	0.0932387	0.0732107	0.0569104	0.051403
1105.83	0.26612	0.234214	0.180788	0.124223	0.0936988	0.0739315	0.0567909	0.0517359
1106.03	0.266304	0.234348	0.180993	0.124342	0.0936968	0.074101	0.057068	0.0519915
1106.23	0.266432	0.23427	0.181205	0.124682	0.093739	0.0742205	0.0571627	0.0516506
1106.43	0.266831	0.234556	0.181337	0.124773	0.0933563	0.0741822	0.0571526	0.0511469
1106.63	0.266851	0.234365	0.181423	0.124983	0.0930587	0.0739455	0.0572944	0.0513169
1106.83	0.26681	0.234353	0.181453	0.124677	0.0931199	0.0737583	0.0571037	0.0512065
1107.03	0.266392	0.234042	0.181349	0.124816	0.0930165	0.0737332	0.056923	0.0513031
1107.23	0.265856	0.233626	0.181856	0.124997	0.0928807	0.0732071	0.0570842	0.0516647
1107.43	0.265597	0.233511	0.182089	0.124711	0.0931308	0.0729173	0.05719	0.0516424
1107.63	0.265307	0.233171	0.182209	0.124652	0.0929751	0.072555	0.0573172	0.0512177
1107.83	0.265292	0.23273	0.181913	0.124754	0.0928013	0.0722887	0.0570586	0.0509636
1108.03	0.265361	0.232524	0.182187	0.124768	0.0928827	0.0723195	0.0572254	0.0507394
1108.23	0.26511	0.232438	0.182124	0.124791	0.0931435	0.072288	0.0573733	0.050858
1108.43	0.265373	0.232575	0.18256	0.124525	0.093319	0.0723761	0.0574788	0.0507543
1108.63	0.265527	0.232629	0.182399	0.124318	0.0933038	0.0725721	0.0576429	0.0510522
1108.83	0.265877	0.232315	0.182401	0.124114	0.0937707	0.0724502	0.057974	0.0511175
1109.03	0.265871	0.232112	0.182636	0.124256	0.0933888	0.0724906	0.0581135	0.0516448
1109.23	0.265985	0.232627	0.183106	0.124141	0.0935065	0.0725545	0.0578582	0.0522749
1109.43	0.265621	0.233056	0.182934	0.123998	0.0935527	0.0726225	0.0574251	0.0529973
1109.63	0.265675	0.233291	0.182717	0.123772	0.0936759	0.0727188	0.057021	0.0529906
1109.83	0.265698	0.233241	0.182647	0.123523	0.0934778	0.0732049	0.0568869	0.0528607
1110.03	0.265755	0.233399	0.182733	0.123367	0.093454	0.0731093	0.0568716	0.0526263
1110.23	0.266038	0.233506	0.183065	0.123144	0.0936634	0.0735744	0.0569442	0.0522482
1110.43	0.265909	0.233655	0.182712	0.12316	0.0934402	0.0735014	0.0565384	0.0521259
1110.63	0.265536	0.233336	0.18244	0.123323	0.0934516	0.0736426	0.0564705	0.0523762
1110.83	0.265625	0.233324	0.182379	0.123505	0.0935045	0.0739044	0.056396	0.0522099
1111.03	0.265442	0.232959	0.182305	0.123499	0.09358	0.0738964	0.056251	0.0521374
1111.23	0.265376	0.233074	0.182973	0.123643	0.0936467	0.0740522	0.0562468	0.0522675
1111.43	0.265502	0.232875	0.18289	0.123688	0.0937256	0.0739562	0.0560872	0.0520106
1111.63	0.26551	0.233006	0.182545	0.124443	0.093741	0.0740891	0.0564577	0.0521436
1111.83	0.265259	0.232732	0.182432	0.124964	0.0934217	0.0739932	0.0563734	0.0520065
1112.03	0.264982	0.232763	0.182861	0.125222	0.0936385	0.0742003	0.0569053	0.0521939
1112.23	0.265255	0.23268	0.183143	0.12572	0.0938869	0.0743165	0.0568349	0.0523769
1112.43	0.265485	0.232604	0.183742	0.125862	0.0941362	0.0744715	0.0572146	0.0523744
1112.63	0.26518	0.232687	0.183582	0.126232	0.0941966	0.0746615	0.0576993	0.0527569
1112.83	0.265134	0.232206	0.183692	0.126663	0.0943368	0.074591	0.0581864	0.0530611
1113.03	0.264927	0.232052	0.183992	0.126899	0.0944473	0.0745735	0.0583487	0.053262
1113.23	0.264976	0.232346	0.184166	0.126294	0.0946551	0.0743994	0.0580895	0.0530736
1113.43	0.264997	0.232373	0.183779	0.125767	0.0946459	0.0742822	0.0577491	0.0528965
1113.63	0.2652	0.232623	0.183928	0.125393	0.0947522	0.0738162	0.0577054	0.0524444
1113.83	0.265145	0.23248	0.183864	0.124945	0.0946634	0.0737127	0.0573395	0.0519142
1114.03	0.265282	0.232175	0.184227	0.124646	0.0949683	0.073177	0.0569471	0.0522308
1114.23	0.265519	0.232523	0.18435	0.124444	0.0954457	0.0732076	0.0571419	0.0518716
1114.43	0.265416	0.232803	0.183566	0.124551	0.0954029	0.0727581	0.0568571	0.0514443
1114.63	0.265707	0.233242	0.183488	0.124201	0.0952801	0.0726701	0.0569105	0.0514495
1114.83	0.266333	0.233592	0.183644	0.124084	0.0950799	0.0727801	0.0564756	0.0510373
1115.03	0.266354	0.233887	0.183702	0.123976	0.0952767	0.0731538	0.0564153	0.0507457
1115.23	0.266549	0.234006	0.183682	0.124243	0.0954523	0.0733705	0.0561944	0.050491
1115.43	0.266643	0.233783	0.183499	0.125057	0.0951702	0.0730043	0.0560692	0.0504893
1115.63	0.266648	0.234186	0.183364	0.125564	0.0949726	0.0734778	0.0564332	0.0505137
1115.83	0.266579	0.233752	0.183426	0.125494	0.0945395	0.0734643	0.0563491	0.0506397
1116.03	0.266458	0.233993	0.18319	0.125716	0.094315	0.0735205	0.056402	0.0503319
1116.23	0.266665	0.233949	0.182883	0.126382	0.094267	0.0738161	0.0566138	0.0505756
1116.43	0.266532	0.23394	0.182578	0.126519	0.0939636	0.0737168	0.0572159	0.0506373
1116.63	0.266386	0.233927	0.18168	0.126639	0.093616	0.0737426	0.057408	0.0512658
1116.83	0.266555	0.233394	0.181135	0.126335	0.0932129	0.0735535	0.0572058	0.0514136
1117.03	0.266387	0.233413	0.181243	0.125406	0.0928923	0.0732196	0.0573768	0.0511241
1117.23	0.26653	0.233305	0.181606	0.125003	0.0928918	0.0729003	0.0572173	0.0513356
1117.43	0.266834	0.233303	0.18191	0.124991	0.0930111	0.0732037	0.0578472	0.0516355
1117.63	0.26685	0.233222	0.182111	0.124752	0.0930104	0.0726898	0.0579293	0.0523065
1117.83	0.267252	0.233579	0.182333	0.124865	0.0934281	0.0727723	0.0580572	0.0529352
1118.03	0.267518	0.233672	0.182815	0.124987	0.0937478	0.072847	0.0578405	0.0536794
1118.23	0.267654	0.234246	0.1829	0.124697	0.0942512	0.0730747	0.058008	0.0537253
1118.43	0.267812	0.234162	0.183271	0.12473	0.0943963	0.0730191	0.0579381	0.0538769
1118.63	0.268325	0.234191	0.184046	0.12465	0.0944098	0.0730227	0.0576771	0.0538413
1118.83	0.268638	0.234018	0.184273	0.125145	0.0946508	0.0735161	0.0576588	0.0535792
1119.03	0.268544	0.233921	0.184351	0.125402	0.0950229	0.0740699	0.058125	0.0537105
1119.23	0.268453	0.233403	0.184831	0.125737	0.0952552	0.0742534	0.0583078	0.0533986
1119.43	0.268394	0.233341	0.185191	0.126068	0.0948606	0.0745165	0.0579173	0.0533049
1119.63	0.268	0.233309	0.184855	0.12543	0.0947213	0.0749172	0.0579029	0.0529674
1119.83	0.267496	0.232856	0.184211	0.12533	0.094631	0.0746281	0.0573881	0.0526001
1120.03	0.266892	0.232504	0.183684	0.125327	0.094181	0.0742987	0.0570451	0.0516054
1120.23	0.266933	0.232335	0.18337	0.125364	0.0944107	0.0741684	0.0567107	0.0517295
1120.43	0.266776	0.231829	0.183144	0.125115	0.0944244	0.0737202	0.0565498	0.0517877
1120.63	0.266427	0.231645	0.182671	0.125069	0.0940728	0.0735135	0.0560954	0.0519527
1120.83	0.266065	0.231278	0.182441	0.124901	0.093868	0.073046	0.0560038	0.0516262
1121.03	0.265413	0.231194	0.182745	0.124939	0.0935083	0.0724617	0.0562314	0.0513525
1121.23	0.265488	0.231517	0.183075	0.125477	0.0938679	0.0726011	0.0564633	0.0518271
1121.43	0.265574	0.232008	0.183208	0.125472	0.0937827	0.0729892	0.0565288	0.0521565
1121.63	0.265691	0.232569	0.183299	0.125287	0.0938286	0.0729092	0.0562707	0.0525029
1121.83	0.26604	0.233421	0.183448	0.125239	0.0942138	0.0731089	0.0563712	0.0527435
1122.03	0.266198	0.233454	0.183654	0.125293	0.0942879	0.0730815	0.0562755	0.0529524
1122.23	0.266678	0.233415	0.183882	0.125159	0.094574	0.0734128	0.0567069	0.0530262
1122.43	0.267364	0.233898	0.184585	0.125802	0.094775	0.0735516	0.0574353	0.0534545
1122.63	0.268201	0.234412	0.184758	0.126234	0.0947955	0.0738689	0.0576757	0.0534405
1122.83	0.26817	0.234738	0.184386	0.126391	0.0946584	0.0740575	0.0581127	0.0538969
1123.03	0.268286	0.234974	0.184396	0.126608	0.0946153	0.0743345	0.0581379	0.0540636
1123.23	0.26841	0.23494	0.184416	0.126709	0.0945325	0.0743674	0.0584249	0.0539335
1123.43	0.268848	0.235425	0.184632	0.126495	0.0943186	0.0743874	0.0583877	0.0539597
1123.63	0.269068	0.234866	0.184413	0.12627	0.0944711	0.073858	0.0585565	0.0536782
1123.83	0.268857	0.23424	0.184082	0.125947	0.0942776	0.0736109	0.0579904	0.0535866
1124.03	0.268521	0.233876	0.184048	0.12571	0.094655	0.0733277	0.0575737	0.0538665
1124.23	0.268321	0.233456	0.183928	0.125297	0.0948884	0.0729916	0.057155	0.0543027
1124.43	0.268056	0.2327	0.183949	0.125184	0.0950074	0.0730943	0.0573369	0.05454
1124.63	0.268241	0.233089	0.184173	0.12559	0.0947637	0.0733392	0.0573137	0.054657
1124.83	0.267987	0.232824	0.184125	0.125344	0.0946575	0.0733704	0.0569631	0.0547626
1125.03	0.267708	0.233062	0.184509	0.125138	0.0944532	0.073424	0.056683	0.0546256
1125.23	0.26797	0.233421	0.184913	0.125055	0.0948031	0.074007	0.0568782	0.0548169
1125.43	0.267528	0.233582	0.185085	0.124874	0.0950813	0.0741729	0.0566696	0.0545218
1125.63	0.267618	0.234118	0.184868	0.124985	0.0954938	0.074427	0.0569935	0.0542467
1125.83	0.267674	0.23443	0.184852	0.125118	0.0959495	0.0746552	0.0573572	0.05441
1126.03	0.267719	0.234066	0.184569	0.125174	0.0957969	0.0750755	0.0576178	0.0543154
1126.23	0.267989	0.23437	0.184501	0.125466	0.0956281	0.0757566	0.0580599	0.0541902
1126.43	0.268005	0.234555	0.184585	0.125696	0.0953319	0.0755421	0.0583692	0.054491
1126.63	0.268028	0.234972	0.184496	0.125663	0.0954996	0.0757999	0.058343	0.0539586
1126.83	0.268044	0.235089	0.18408	0.125776	0.0955668	0.0758721	0.0582828	0.0535435
1127.03	0.267952	0.235238	0.183737	0.125976	0.0956831	0.0759772	0.0584029	0.053135
1127.23	0.268324	0.235686	0.183815	0.125977	0.0957345	0.0760326	0.0586646	0.0530984
1127.43	0.268509	0.236308	0.183949	0.125937	0.0958981	0.076017	0.0586584	0.052903
1127.63	0.268431	0.235961	0.18362	0.125852	0.0960185	0.0756674	0.058448	0.0529941
1127.83	0.267862	0.235972	0.183506	0.125699	0.0958249	0.0757357	0.0579805	0.053081
1128.03	0.267441	0.235662	0.183731	0.125436	0.0959671	0.0752558	0.0579855	0.0529278
1128.23	0.267358	0.23522	0.184079	0.125248	0.0954542	0.0752065	0.0578166	0.0528202
1128.43	0.267789	0.235336	0.184651	0.125739	0.0955597	0.0755434	0.0580414	0.0528173
1128.63	0.267662	0.235952	0.184985	0.125836	0.0954735	0.0756453	0.0577841	0.0527959
1128.83	0.267527	0.235491	0.185152	0.125705	0.0953027	0.0755466	0.0577293	0.0524951
1129.03	0.267926	0.235668	0.185672	0.126259	0.0952587	0.0757431	0.0579446	0.0525188
1129.23	0.268269	0.235718	0.186272	0.126861	0.0955008	0.0761871	0.0582413	0.0529299
1129.43	0.267731	0.235567	0.186206	0.126663	0.095495	0.0759994	0.0583024	0.0528288
1129.63	0.268108	0.235617	0.186387	0.12682	0.0955565	0.0763502	0.0585695	0.0530316
1129.83	0.268095	0.234887	0.186407	0.126472	0.0953812	0.0762743	0.0588957	0.0533134
1130.03	0.267934	0.234433	0.186165	0.126182	0.0948668	0.0760823	0.0591535	0.053469
1130.23	0.267924	0.23483	0.186571	0.126347	0.0947754	0.0762098	0.0594326	0.0535916
1130.43	0.267775	0.234549	0.186748	0.126338	0.0948576	0.0758523	0.0592924	0.0535193
1130.63	0.267877	0.234799	0.186737	0.126319	0.0951789	0.0758682	0.0595207	0.0532137
1130.83	0.268042	0.234843	0.186502	0.126406	0.0951035	0.0757678	0.059333	0.052889
1131.03	0.267707	0.234813	0.185971	0.12604	0.0948217	0.0749196	0.0589567	0.052803
1131.23	0.268239	0.234989	0.185876	0.126067	0.0947777	0.0747239	0.0587857	0.0525252
1131.43	0.268118	0.235293	0.185739	0.125934	0.0949288	0.0747187	0.0588041	0.0523809
1131.63	0.267914	0.23488	0.185504	0.125801	0.0945571	0.0745021	0.0583002	0.0524803
1131.83	0.267971	0.234822	0.185448	0.125259	0.0941749	0.0741509	0.0579358	0.0520596
1132.03	0.267608	0.234953	0.185451	0.125072	0.0942889	0.0740605	0.0578919	0.0518278
1132.23	0.267371	0.235238	0.18553	0.125095	0.094236	0.0737978	0.0574747	0.0521942
1132.43	0.267147	0.235305	0.185313	0.12517	0.0943214	0.0736157	0.0574708	0.0520792
1132.63	0.266671	0.235536	0.185397	0.125221	0.0945013	0.0738539	0.0572104	0.052174
1132.83	0.26706	0.235769	0.185917	0.125445	0.0948645	0.0742127	0.0573891	0.0526674
1133.03	0.267508	0.236075	0.185911	0.125926	0.095165	0.0750134	0.057488	0.0533689
1133.23	0.267258	0.235932	0.185943	0.125845	0.0954417	0.0753986	0.0573046	0.0535243
1133.43	0.267346	0.235812	0.185542	0.125689	0.0956169	0.0755339	0.0575663	0.0536701
1133.63	0.267796	0.235567	0.185382	0.126246	0.0962986	0.0758701	0.0578528	0.0541509
1133.83	0.267672	0.235302	0.185004	0.126213	0.09646	0.075731	0.0583466	0.0541108
1134.03	0.267806	0.235205	0.184944	0.126486	0.0966417	0.0757648	0.0583889	0.0542031
1134.23	0.268071	0.235338	0.184945	0.126869	0.0967666	0.0758019	0.0585589	0.0542331
1134.43	0.2679	0.23479	0.18441	0.127105	0.0966885	0.0752538	0.0583274	0.0542156
1134.63	0.268085	0.234491	0.184351	0.127272	0.0966187	0.0751909	0.0589095	0.0542705
1134.83	0.268431	0.233997	0.184257	0.127318	0.0968198	0.0751988	0.0585742	0.0540002
1135.03	0.268371	0.233752	0.183969	0.127155	0.0967504	0.0750488	0.0581157	0.053812
1135.23	0.268705	0.233747	0.184227	0.127153	0.0965053	0.0754376	0.058348	0.0535267
1135.43	0.268305	0.233637	0.18426	0.126744	0.0963751	0.0752835	0.057829	0.0535991
1135.63	0.268357	0.233828	0.1843	0.126662	0.0959762	0.0753951	0.0575156	0.0533843
1135.83	0.268219	0.233621	0.184793	0.126277	0.0958399	0.0752469	0.0576453	0.0533819
1136.03	0.268032	0.233737	0.18511	0.126511	0.0959784	0.0752806	0.0575037	0.0534342
1136.23	0.267984	0.234027	0.185144	0.126128	0.0957537	0.0748578	0.0573893	0.0538764
1136.43	0.267851	0.234561	0.185533	0.126072	0.0959859	0.0751647	0.0573416	0.0539336
1136.63	0.267719	0.235113	0.186081	0.126392	0.096334	0.075633	0.0574148	0.0544391
1136.83	0.267536	0.235292	0.186204	0.126415	0.0961728	0.0756217	0.0576873	0.0548271
1137.03	0.267881	0.235658	0.186565	0.126802	0.0961687	0.0760988	0.0581776	0.0549755
1137.23	0.268	0.235501	0.186477	0.126643	0.0957835	0.0761216	0.0582202	0.0551121
1137.43	0.268042	0.236008	0.186521	0.126968	0.0960493	0.0760849	0.0583761	0.0549653
1137.63	0.268157	0.23604	0.186413	0.127077	0.096231	0.0759997	0.0585503	0.0551048
1137.83	0.268294	0.236616	0.186428	0.126844	0.0961829	0.076069	0.0582723	0.0550255
1138.03	0.268491	0.2366	0.186313	0.127101	0.0960308	0.0761208	0.0576862	0.0554531
1138.23	0.268355	0.236845	0.186216	0.12717	0.0956579	0.0760581	0.0578754	0.0556795
1138.43	0.268338	0.236745	0.185927	0.127203	0.0955884	0.0759885	0.0575832	0.0558379
1138.63	0.268756	0.236923	0.186315	0.127742	0.0960039	0.076535	0.0578345	0.0555577
1138.83	0.268903	0.236385	0.186422	0.127449	0.0963475	0.0766364	0.0571043	0.0558065
1139.03	0.268797	0.236526	0.186445	0.127204	0.0960571	0.0765017	0.056664	0.0557103
1139.23	0.268897	0.236374	0.186462	0.127098	0.0959595	0.0763689	0.0566614	0.0547527
1139.43	0.268412	0.235899	0.186033	0.126671	0.0962172	0.0761427	0.0560682	0.0544109
1139.63	0.268372	0.236002	0.186105	0.126403	0.0961594	0.0762071	0.0561413	0.0540143
1139.83	0.268046	0.235549	0.185828	0.126356	0.0960946	0.0757027	0.0560885	0.0541558
1140.03	0.268085	0.235739	0.185631	0.126464	0.0963	0.0753757	0.0564135	0.0537167
1140.23	0.26773	0.235967	0.185246	0.126587	0.096051	0.0752516	0.0568049	0.0537623
1140.43	0.267876	0.236035	0.185652	0.126837	0.0965084	0.0752868	0.0571721	0.0537975
1140.63	0.267929	0.235362	0.18552	0.126933	0.0964289	0.0751977	0.0577314	0.053784
1140.83	0.267835	0.235065	0.18568	0.126526	0.0961658	0.074797	0.0585032	0.0535446
1141.03	0.267827	0.235138	0.185698	0.126502	0.0960943	0.0745372	0.0587099	0.053345
1141.23	0.267876	0.234678	0.185426	0.126835	0.0960919	0.0740689	0.0587556	0.0530933
1141.43	0.267472	0.234855	0.185444	0.127331	0.0966263	0.073817	0.0588852	0.0526816
1141.63	0.267864	0.23463	0.18549	0.127465	0.0965429	0.0738596	0.0588955	0.0529401
1141.83	0.267909	0.234635	0.185431	0.127449	0.0965601	0.0737819	0.0585958	0.0528647
1142.03	0.267819	0.234595	0.185475	0.127738	0.0966553	0.0736327	0.0585207	0.0528998
1142.23	0.267948	0.234797	0.185594	0.127778	0.0965947	0.0738998	0.0590644	0.0530051
1142.43	0.268176	0.234944	0.185431	0.127923	0.0971386	0.0741199	0.0588248	0.053331
1142.63	0.267974	0.234552	0.185667	0.127712	0.0971986	0.0741827	0.0587703	0.0529957
1142.83	0.268228	0.234173	0.185613	0.127379	0.0971843	0.0741326	0.0582968	0.0533208
1143.03	0.268215	0.234557	0.185298	0.127051	0.0968719	0.0741434	0.0584398	0.052822
1143.23	0.268173	0.234597	0.185323	0.127088	0.0967825	0.0743665	0.0584828	0.052397
1143.43	0.268106	0.234681	0.185334	0.126423	0.0967615	0.0743577	0.0581392	0.0525488
1143.63	0.26808	0.234877	0.185515	0.126694	0.096401	0.0745173	0.058521	0.0525856
1143.83	0.268158	0.235197	0.185176	0.126938	0.0962772	0.0744936	0.0584567	0.0525586
1144.03	0.268162	0.235373	0.185287	0.127108	0.0961438	0.0750406	0.0588074	0.0528559
1144.23	0.268623	0.235558	0.185804	0.127683	0.0962304	0.0752926	0.0592697	0.0535238
1144.43	0.269333	0.235694	0.18617	0.127215	0.0965698	0.075504	0.0593983	0.0538584
1144.63	0.269455	0.235682	0.186014	0.127093	0.0964537	0.0757004	0.0594605	0.0536449
1144.83	0.269382	0.23575	0.186362	0.127465	0.0964207	0.0755824	0.059632	0.0532927
1145.03	0.269517	0.235641	0.186327	0.128185	0.0964731	0.0755591	0.0594754	0.053148
1145.23	0.269843	0.235765	0.186716	0.12894	0.0966828	0.0755799	0.059506	0.0534084
1145.43	0.269584	0.235797	0.186996	0.129164	0.0966425	0.0757343	0.059349	0.0535358
1145.63	0.269814	0.235733	0.187043	0.129092	0.0966112	0.0758723	0.0589988	0.0535829
1145.83	0.269523	0.235541	0.18697	0.128782	0.0965793	0.0757509	0.0587971	0.0530813
1146.03	0.269545	0.235667	0.186754	0.12861	0.096432	0.0759003	0.0586708	0.0531628
1146.23	0.269407	0.235402	0.186379	0.128531	0.0964299	0.0759562	0.0583963	0.0531294
1146.43	0.269422	0.235057	0.185932	0.12798	0.096227	0.0757139	0.0582907	0.0529463
1146.63	0.268844	0.234807	0.185724	0.127819	0.0959395	0.0755846	0.0582438	0.0525091
1146.83	0.269218	0.234964	0.18555	0.127606	0.0955805	0.0756526	0.0583849	0.0525751
1147.03	0.268719	0.234818	0.185098	0.127105	0.095091	0.0755216	0.0584236	0.0524978
1147.23	0.268575	0.234414	0.185134	0.127153	0.0949449	0.0753216	0.0578587	0.0526969
1147.43	0.268402	0.234621	0.18485	0.126655	0.0948778	0.0752732	0.0579101	0.0525247
1147.63	0.26819	0.234707	0.184456	0.126902	0.0946456	0.0752732	0.0580206	0.0527155
1147.83	0.267777	0.235046	0.184072	0.126589	0.0947884	0.0754412	0.0578233	0.0531467
1148.03	0.267397	0.235051	0.18426	0.126565	0.0951083	0.0758218	0.0582716	0.0537979
1148.23	0.267584	0.235454	0.184916	0.126652	0.0954565	0.0757782	0.0586796	0.0542425
1148.43	0.267768	0.235741	0.185009	0.126392	0.0959857	0.0759382	0.0585333	0.0543284
1148.63	0.268068	0.236319	0.185463	0.127047	0.0963689	0.0760357	0.0588251	0.0542916
1148.83	0.268103	0.236779	0.18624	0.127598	0.0966447	0.0763215	0.059242	0.0545549
1149.03	0.26809	0.237212	0.186339	0.127678	0.0969496	0.0764894	0.0593829	0.0550642
1149.23	0.267957	0.237219	0.186599	0.127812	0.0969491	0.0765362	0.0592484	0.0557262
1149.43	0.267866	0.237125	0.186935	0.127592	0.0971018	0.0766826	0.0596005	0.0557782
1149.63	0.268148	0.236988	0.186837	0.127483	0.0972776	0.0769462	0.0597822	0.0553597
1149.83	0.268246	0.236436	0.186807	0.127324	0.097318	0.0766774	0.0602691	0.0552092
1150.03	0.268505	0.236492	0.186818	0.127244	0.0974095	0.0762499	0.059979	0.055079
1150.23	0.268941	0.236283	0.186939	0.127548	0.097675	0.0760509	0.060022	0.0545073
1150.43	0.269226	0.236413	0.186842	0.127304	0.0975068	0.0764458	0.0604237	0.054266
1150.63	0.269038	0.236395	0.186594	0.127498	0.0976811	0.0765207	0.0602239	0.0540561
1150.83	0.269649	0.236023	0.186372	0.127183	0.0971447	0.0762959	0.0599625	0.0534935
1151.03	0.269636	0.235789	0.185805	0.127376	0.0968536	0.0762673	0.0594545	0.0532185
1151.23	0.269842	0.235544	0.185708	0.127731	0.0967649	0.0763951	0.0591292	0.0529894
1151.43	0.269487	0.235841	0.185555	0.127823	0.0964494	0.0765129	0.0591897	0.0523986
1151.63	0.269384	0.236211	0.18509	0.128042	0.0961994	0.0763941	0.058746	0.05241
1151.83	0.269041	0.236456	0.185318	0.128101	0.096246	0.0765046	0.0588652	0.0524972
1152.03	0.268985	0.236802	0.185579	0.128328	0.096575	0.0768458	0.0587435	0.0528246
1152.23	0.269118	0.237349	0.186104	0.12896	0.0967691	0.0767759	0.0590643	0.053048
1152.43	0.269322	0.237914	0.185951	0.129185	0.0970164	0.0770475	0.0590675	0.0531469
1152.63	0.269621	0.238751	0.186292	0.129397	0.0969401	0.0776177	0.0593162	0.0534177
1152.83	0.26917	0.238897	0.186363	0.129279	0.0970056	0.0779682	0.0591819	0.0537654
1153.03	0.269029	0.238744	0.185819	0.128928	0.0967916	0.0778056	0.0588394	0.0535481
1153.23	0.269293	0.23848	0.186075	0.128899	0.0968363	0.0781237	0.0588426	0.0538444
1153.43	0.269286	0.238659	0.18621	0.128443	0.0967357	0.0780313	0.059078	0.0539168
1153.63	0.269685	0.238452	0.186293	0.128153	0.0965346	0.0778103	0.0591855	0.0541213
1153.83	0.270095	0.237687	0.186356	0.127619	0.0966517	0.0772331	0.0595357	0.0543751
1154.03	0.269986	0.237777	0.186682	0.127506	0.096797	0.0767764	0.0591176	0.05429
1154.23	0.270332	0.238037	0.18682	0.127994	0.096992	0.0773026	0.0595869	0.0545551
1154.43	0.270232	0.237956	0.186912	0.127795	0.0972106	0.0777229	0.0595607	0.0543667
1154.63	0.270287	0.237364	0.187092	0.127739	0.097224	0.0773293	0.059578	0.054284
1154.83	0.270527	0.237056	0.187438	0.127603	0.0970738	0.0771504	0.0597122	0.0536657
1155.03	0.27058	0.237048	0.187867	0.127834	0.0969699	0.077236	0.0595767	0.0537582
1155.23	0.270008	0.236428	0.188164	0.128018	0.0969472	0.0769173	0.0591444	0.0535498
1155.43	0.269901	0.236941	0.188465	0.128174	0.0973464	0.0765505	0.0589196	0.0530611
1155.63	0.269554	0.237144	0.188207	0.12804	0.0972626	0.0757968	0.0591483	0.053146
1155.83	0.269279	0.236882	0.188446	0.127954	0.0973917	0.0756427	0.0593308	0.0531387
1156.03	0.269341	0.236884	0.188408	0.128066	0.0975487	0.075846	0.0596376	0.0534707
1156.23	0.269158	0.236712	0.188203	0.127706	0.0976225	0.0756035	0.0596867	0.052942
1156.43	0.269252	0.236438	0.187738	0.12728	0.0975651	0.0761056	0.059786	0.0530299
1156.63	0.269615	0.236514	0.187889	0.127113	0.0976993	0.0759786	0.0599399	0.0531022
1156.83	0.269502	0.236288	0.187682	0.127108	0.0975312	0.0757967	0.0595434	0.0533385
1157.03	0.269756	0.236192	0.187175	0.126777	0.0974343	0.0755844	0.0593817	0.0534485
1157.23	0.269915	0.236419	0.186936	0.126583	0.097635	0.0755043	0.0594036	0.0543128
1157.43	0.27025	0.23644	0.186666	0.126531	0.097477	0.0749207	0.0594328	0.0552904
1157.63	0.270824	0.236686	0.186282	0.126797	0.0974295	0.0746797	0.0597662	0.0560398
1157.83	0.270785	0.236413	0.185902	0.126715	0.0976616	0.0745562	0.0600289	0.0559294
1158.03	0.270193	0.236689	0.185911	0.126994	0.0978469	0.0745931	0.0597903	0.0559176
1158.23	0.270288	0.237137	0.186016	0.127417	0.0978173	0.0751233	0.059868	0.0558826
1158.43	0.270342	0.236891	0.186439	0.127315	0.0975948	0.074834	0.0600467	0.0555015
1158.63	0.270125	0.236721	0.18634	0.127417	0.0971639	0.0746476	0.0598596	0.0554963
1158.83	0.269891	0.236623	0.186529	0.127429	0.096919	0.0747085	0.0599246	0.0554292
1159.03	0.26977	0.236623	0.186445	0.127615	0.0964985	0.0746801	0.0596299	0.0555461
1159.23	0.269287	0.236518	0.186506	0.12789	0.0967476	0.074927	0.0595571	0.0551196
1159.43	0.269198	0.236883	0.186424	0.127881	0.0967236	0.0750377	0.0594387	0.0546635
1159.63	0.268825	0.236646	0.185974	0.127598	0.0961226	0.0749361	0.0596471	0.0546002
1159.83	0.268974	0.236671	0.185857	0.127169	0.095947	0.0753144	0.0597747	0.0541992
1160.03	0.268807	0.236436	0.18571	0.12722	0.0957743	0.0756827	0.0595999	0.054198
1160.23	0.268665	0.235881	0.185242	0.126852	0.0955768	0.0755776	0.0591732	0.053857
1160.43	0.268959	0.235663	0.185142	0.126941	0.0956459	0.0758272	0.0591789	0.0538279
1160.63	0.268949	0.235813	0.185145	0.127106	0.0957086	0.0754218	0.058915	0.0536558
1160.83	0.26908	0.23579	0.184862	0.12728	0.0957137	0.0753547	0.0585855	0.0537296
1161.03	0.26899	0.235684	0.184257	0.12715	0.0958988	0.0752575	0.0586921	0.0538192
1161.23	0.268839	0.235449	0.183884	0.12721	0.0957236	0.0749898	0.0586247	0.0539786
1161.43	0.269047	0.235122	0.184006	0.127597	0.0958467	0.0748095	0.0583306	0.0538853
1161.63	0.268802	0.235157	0.183634	0.127374	0.0958304	0.0746467	0.0579697	0.0536719
1161.83	0.268416	0.234607	0.183546	0.127001	0.096214	0.0745564	0.0577054	0.0531102
1162.03	0.268378	0.234661	0.184186	0.127485	0.0963564	0.074676	0.0574309	0.0531223
1162.23	0.268474	0.234506	0.184598	0.127481	0.0959226	0.074474	0.0571716	0.053264
1162.43	0.268545	0.23418	0.185281	0.127603	0.095979	0.0743421	0.0573078	0.0537578
1162.63	0.268257	0.234193	0.185245	0.12771	0.096204	0.0746218	0.0569347	0.0540467
1162.83	0.268064	0.234319	0.185552	0.127575	0.0962125	0.0750978	0.0570696	0.0543638
1163.03	0.267922	0.234661	0.185603	0.127535	0.095998	0.0755107	0.0571258	0.0543514
1163.23	0.267967	0.235029	0.186147	0.127682	0.0962089	0.076039	0.0569989	0.0544847
1163.43	0.26819	0.235084	0.186319	0.127258	0.0956548	0.0759995	0.0573048	0.054969
1163.63	0.268564	0.235651	0.186119	0.126998	0.0955878	0.076458	0.0579359	0.0551767
1163.83	0.268543	0.235843	0.186067	0.126955	0.095147	0.0765555	0.0581697	0.0551344
1164.03	0.268599	0.235714	0.185887	0.126983	0.0949337	0.0767677	0.0578986	0.0552873
1164.23	0.268993	0.235867	0.185769	0.126981	0.0947593	0.0766557	0.0583077	0.0549348
1164.43	0.269231	0.236154	0.185562	0.127067	0.0950237	0.0765759	0.0589684	0.0547476
1164.63	0.269131	0.236493	0.185315	0.127128	0.0946287	0.0764712	0.0596675	0.0546257
1164.83	0.269517	0.236971	0.185404	0.127101	0.094566	0.0763509	0.06033	0.0545337
1165.03	0.269488	0.237139	0.185297	0.127407	0.0947438	0.0762449	0.0608091	0.05459
1165.23	0.269485	0.236524	0.185162	0.127209	0.0944983	0.0755766	0.0609601	0.0545719
1165.43	0.269303	0.23659	0.185192	0.127321	0.0946307	0.0748593	0.0608625	0.054294
1165.63	0.269364	0.236346	0.185246	0.127631	0.0949622	0.0746671	0.0609285	0.0547561
1165.83	0.26947	0.236227	0.185277	0.128013	0.0947858	0.0744553	0.0611776	0.0546161
1166.03	0.2694	0.236058	0.185354	0.127944	0.0945687	0.074285	0.0610272	0.0546811
1166.23	0.269259	0.235569	0.185359	0.127815	0.0946527	0.0740265	0.0611073	0.0550476
1166.43	0.269034	0.235572	0.185427	0.128069	0.0951041	0.0743482	0.0607316	0.0551649
1166.63	0.268714	0.23575	0.185248	0.127992	0.0951469	0.0743905	0.0601152	0.0546278
1166.83	0.2685	0.235731	0.185315	0.127578	0.0948681	0.0746561	0.0596464	0.054661
1167.03	0.268522	0.235605	0.185524	0.127661	0.0946586	0.0743991	0.0594323	0.0545103
1167.23	0.268478	0.236021	0.185844	0.127509	0.0949079	0.0747614	0.0592055	0.0547019
1167.43	0.268398	0.235842	0.185821	0.127295	0.0949978	0.0749543	0.0594029	0.054482
1167.63	0.267996	0.236127	0.185761	0.127254	0.0951773	0.07532	0.0592806	0.0543277
1167.83	0.267806	0.235908	0.185723	0.127239	0.0950901	0.0750963	0.0588483	0.0541075
1168.03	0.267971	0.236319	0.185977	0.127194	0.0954236	0.0754419	0.0588547	0.0542412
1168.23	0.267923	0.236817	0.185838	0.127115	0.0957004	0.0754555	0.0594016	0.0537177
1168.43	0.268027	0.236903	0.18562	0.126829	0.0959135	0.0757632	0.0597661	0.053954
1168.63	0.268074	0.237109	0.185636	0.126616	0.095705	0.0756255	0.0596802	0.0537264
1168.83	0.26853	0.237033	0.186115	0.126462	0.0961495	0.0749759	0.059723	0.0537622
1169.03	0.268535	0.236942	0.185716	0.126712	0.0963601	0.0745395	0.0597692	0.0536416
1169.23	0.268346	0.236158	0.185314	0.126745	0.0960994	0.0743903	0.0597778	0.0534629
1169.43	0.268058	0.236157	0.185383	0.127108	0.0961312	0.0741325	0.0599766	0.0531285
1169.63	0.268494	0.23608	0.185321	0.127446	0.0963127	0.0747712	0.0600053	0.0534542
1169.83	0.268435	0.23609	0.185186	0.127632	0.0962515	0.0749073	0.0602113	0.0534672
1170.03	0.268584	0.235744	0.185228	0.127714	0.0964018	0.0752313	0.060268	0.0537115
1170.23	0.268798	0.235487	0.185429	0.128429	0.0965286	0.0756934	0.0602605	0.0541555
1170.43	0.268977	0.235434	0.185548	0.12882	0.0966098	0.0760981	0.0593534	0.0537838
1170.63	0.269402	0.235442	0.185747	0.128784	0.0964548	0.076235	0.0592527	0.0536702
1170.83	0.269469	0.235632	0.18585	0.128895	0.0969316	0.0765962	0.058538	0.0543901
1171.03	0.269409	0.23584	0.185901	0.129311	0.0971465	0.0766574	0.0586213	0.0542391
1171.23	0.269158	0.235818	0.185938	0.129248	0.0971688	0.0768582	0.0581162	0.0545626
1171.43	0.269664	0.235448	0.186321	0.129323	0.0973539	0.0766779	0.0577791	0.0547059
1171.63	0.269819	0.235543	0.186284	0.129093	0.0973265	0.0766917	0.057687	0.0550882
1171.83	0.270277	0.235393	0.185984	0.128895	0.096961	0.0767865	0.0573545	0.055204
1172.03	0.270138	0.235834	0.185798	0.128584	0.0969061	0.0768021	0.0571726	0.0551186
1172.23	0.270328	0.235771	0.185268	0.127932	0.0970083	0.0768767	0.057396	0.0547894
1172.43	0.270681	0.235839	0.18512	0.12782	0.0968241	0.0768813	0.0574512	0.0551312
1172.63	0.270899	0.235729	0.185119	0.127638	0.0965478	0.0760739	0.0576422	0.0546917
1172.83	0.270798	0.235293	0.185242	0.127391	0.0962397	0.0758834	0.0578245	0.0545321
1173.03	0.270284	0.235584	0.184679	0.12695	0.0961957	0.0755117	0.0580145	0.0543817
1173.23	0.269586	0.235558	0.184432	0.126553	0.0958585	0.0751355	0.0580889	0.0541821
1173.43	0.269266	0.23595	0.184853	0.126548	0.0957657	0.0748521	0.0585537	0.0543409
1173.63	0.269293	0.236339	0.185103	0.126672	0.0959347	0.0751386	0.0587555	0.0545579
1173.83	0.268598	0.236276	0.185023	0.126766	0.0960457	0.0745755	0.0588255	0.0541632
1174.03	0.268339	0.236232	0.184871	0.126593	0.0959541	0.0746355	0.0590135	0.0539016
1174.23	0.268182	0.236516	0.185035	0.127207	0.0961732	0.0749077	0.0590834	0.0539608
1174.43	0.26823	0.236372	0.185252	0.127008	0.0964234	0.074972	0.0589017	0.0536459
1174.63	0.268362	0.23631	0.185535	0.126828	0.0963925	0.0748258	0.0591809	0.053593
1174.83	0.268001	0.23632	0.185659	0.12692	0.0965421	0.0750085	0.0588828	0.0536862
1175.03	0.267805	0.236551	0.185941	0.127021	0.096338	0.0751943	0.0592926	0.0532404
1175.23	0.268128	0.235867	0.186231	0.127331	0.0960264	0.075266	0.0588248	0.0535375
1175.43	0.268634	0.235449	0.186627	0.127717	0.0961756	0.0755465	0.0585702	0.0533616
1175.63	0.268737	0.235445	0.186451	0.127795	0.095871	0.0756744	0.0584776	0.0530841
1175.83	0.268973	0.235141	0.186615	0.128078	0.0957291	0.0755607	0.0580685	0.0527738
1176.03	0.268972	0.235149	0.186891	0.128041	0.0959877	0.0757104	0.0578628	0.0524736
1176.23	0.26959	0.234991	0.187131	0.12829	0.0963672	0.0759429	0.0582724	0.0525678
1176.43	0.269824	0.235101	0.187425	0.1286	0.096485	0.0759782	0.0584968	0.052401
1176.63	0.270178	0.235251	0.187545	0.128652	0.0966151	0.0759773	0.0587501	0.0523968
1176.83	0.269997	0.235367	0.187618	0.128543	0.0966621	0.075939	0.0582991	0.0527219
1177.03	0.26991	0.235668	0.187361	0.128076	0.0970375	0.0754747	0.0584837	0.0529106
1177.23	0.270062	0.235996	0.187282	0.128692	0.0972307	0.0756526	0.0589006	0.0534107
1177.43	0.270078	0.236078	0.187093	0.128814	0.0974363	0.0757856	0.0593533	0.0536867
1177.63	0.270032	0.236597	0.186779	0.129024	0.0977241	0.0759582	0.0595757	0.0537433
1177.83	0.269836	0.236577	0.186256	0.12875	0.0976957	0.0758671	0.0597097	0.0536448
1178.03	0.270088	0.236671	0.185962	0.128395	0.0975587	0.076568	0.0605184	0.054475
1178.23	0.270512	0.23646	0.185801	0.128335	0.0974996	0.0767009	0.060662	0.0548391
1178.43	0.270579	0.236148	0.185989	0.127759	0.0975288	0.0766807	0.0609589	0.0550218
1178.63	0.270551	0.236146	0.185966	0.12755	0.0972818	0.0770422	0.0610936	0.0550171
1178.83	0.270342	0.236506	0.185889	0.127292	0.0969437	0.0774168	0.0612514	0.0550376
1179.03	0.270453	0.236591	0.185761	0.127512	0.0971571	0.0776368	0.0609704	0.0550306
1179.23	0.270441	0.236011	0.185683	0.127922	0.09677	0.0771537	0.0607508	0.0551221
1179.43	0.270588	0.236305	0.185609	0.127854	0.0967585	0.0769011	0.06044	0.0547506
1179.63	0.270426	0.236677	0.185617	0.127959	0.096413	0.0768118	0.0597727	0.0542897
1179.83	0.269892	0.236217	0.185775	0.128132	0.0966439	0.0763955	0.0597317	0.0536916
1180.03	0.269654	0.236435	0.186063	0.127869	0.0966388	0.0763022	0.0593928	0.053443
1180.23	0.269496	0.236561	0.186075	0.127963	0.0966503	0.0758484	0.0594484	0.0531015
1180.43	0.269176	0.236627	0.18592	0.128058	0.0967565	0.0754699	0.05922	0.0527026
1180.63	0.26909	0.236855	0.185976	0.128149	0.0969831	0.0752392	0.0587102	0.0529755
1180.83	0.268642	0.23641	0.185856	0.127828	0.0968826	0.0748064	0.0582013	0.0526449
1181.03	0.268521	0.236421	0.185193	0.127771	0.0967534	0.0743854	0.0583228	0.0524667
1181.23	0.268408	0.23635	0.184886	0.128102	0.0968294	0.074449	0.0584327	0.0525588
1181.43	0.267788	0.236466	0.184889	0.127866	0.0966184	0.0747045	0.058676	0.0523654
1181.63	0.267693	0.236418	0.184934	0.127906	0.0963479	0.0750244	0.0585529	0.0525139
1181.83	0.267858	0.236196	0.184943	0.127602	0.0962474	0.0752861	0.0587251	0.052742
1182.03	0.268081	0.236204	0.185022	0.127502	0.0963519	0.0755772	0.0589152	0.0533199
1182.23	0.26806	0.235792	0.185288	0.127544	0.0964458	0.075899	0.059353	0.0535428
1182.43	0.268355	0.235683	0.18565	0.127615	0.0965089	0.0762423	0.0596517	0.0536799
1182.63	0.268595	0.235796	0.185542	0.127593	0.096418	0.0767178	0.0594657	0.053558
1182.83	0.269026	0.236209	0.185786	0.127835	0.0964462	0.0765873	0.0600831	0.0539309
1183.03	0.269157	0.23642	0.185623	0.128069	0.0964093	0.076518	0.0600101	0.0540632
1183.23	0.269233	0.236793	0.185915	0.127797	0.0963167	0.0761073	0.0605853	0.053854
1183.43	0.269592	0.236989	0.185771	0.1275	0.0962551	0.0760578	0.0605574	0.0534404
1183.63	0.269601	0.237059	0.186004	0.127574	0.0963168	0.075972	0.060096	0.0532774
1183.83	0.269513	0.236709	0.186234	0.127511	0.0965755	0.0755804	0.0607002	0.0533266
1184.03	0.269736	0.236679	0.18621	0.127148	0.096588	0.0753214	0.0603366	0.0532229
1184.23	0.269722	0.236482	0.186205	0.127147	0.0964672	0.0752613	0.0604799	0.0535013
1184.43	0.26938	0.236596	0.185882	0.127072	0.0964527	0.0748783	0.0601366	0.0536696
1184.63	0.269619	0.237123	0.186083	0.127048	0.0967764	0.0747169	0.0598268	0.0539233
1184.83	0.26949	0.237379	0.185625	0.126569	0.0967343	0.0744552	0.0597558	0.0537065
1185.03	0.269179	0.237456	0.185065	0.126568	0.0966062	0.0744064	0.0595333	0.0536302
1185.23	0.268932	0.237432	0.185384	0.126741	0.0966643	0.0745555	0.059521	0.0535806
1185.43	0.268876	0.2377	0.185508	0.126742	0.0964573	0.075004	0.0595777	0.0536752
1185.63	0.268834	0.23716	0.185604	0.126609	0.0961093	0.0751787	0.0589619	0.053462
1185.83	0.268869	0.236967	0.185813	0.126934	0.0964178	0.0756847	0.0587009	0.0535021
1186.03	0.268972	0.236735	0.185846	0.127015	0.0964169	0.0761528	0.0582997	0.0534216
1186.23	0.26863	0.236147	0.185863	0.126771	0.0960509	0.0764924	0.0583318	0.0531172
1186.43	0.268444	0.235673	0.185753	0.1271	0.096219	0.0770226	0.0580439	0.0529954
1186.63	0.268255	0.235961	0.185955	0.127222	0.0961297	0.0773642	0.0582459	0.0531204
1186.83	0.268173	0.23582	0.186312	0.126995	0.0960973	0.077557	0.0585193	0.0534009
1187.03	0.268027	0.235893	0.186391	0.12707	0.0964445	0.0775836	0.0582451	0.0531214
1187.23	0.26813	0.235538	0.18627	0.126654	0.096411	0.0773699	0.0582237	0.0527962
1187.43	0.267935	0.235289	0.185988	0.126838	0.0962414	0.0773887	0.058298	0.0530304
1187.63	0.268069	0.235336	0.186283	0.12703	0.096667	0.0777352	0.058284	0.0533423
1187.83	0.267812	0.235104	0.186188	0.127393	0.0965691	0.0778144	0.0587306	0.0534727
1188.03	0.267744	0.235255	0.186283	0.12745	0.0965493	0.0776989	0.0589318	0.0532726
1188.23	0.267514	0.235556	0.186481	0.127471	0.0965564	0.077639	0.0592455	0.0537291
1188.43	0.26721	0.236274	0.186266	0.127339	0.0964214	0.0772205	0.0594712	0.053469
1188.63	0.267204	0.236573	0.186412	0.127335	0.0963527	0.0772144	0.0596592	0.0538206
1188.83	0.266974	0.236134	0.185859	0.126792	0.0959544	0.0767814	0.0595013	0.053596
1189.03	0.266959	0.235923	0.185477	0.126932	0.0951344	0.0765782	0.0594938	0.0534385
1189.23	0.267542	0.235783	0.185872	0.127111	0.0948025	0.0763893	0.0597343	0.0534241
1189.43	0.267943	0.235191	0.185449	0.126964	0.0942475	0.0760669	0.0596086	0.0533498
1189.63	0.267984	0.234528	0.18495	0.126993	0.0938707	0.0758976	0.059238	0.052869
1189.83	0.267841	0.233854	0.184513	0.126927	0.0939371	0.0758838	0.058869	0.0525014
1190.03	0.267908	0.233575	0.184128	0.126561	0.0937597	0.0754442	0.0588172	0.0521533
1190.23	0.267789	0.233358	0.184199	0.126456	0.0937314	0.075123	0.0588407	0.052314
1190.43	0.267942	0.233034	0.184243	0.1269	0.0940462	0.0747818	0.0587454	0.0528207
1190.63	0.268422	0.233496	0.18438	0.12708	0.0943234	0.0748572	0.0587736	0.0530141
1190.83	0.268439	0.23322	0.184232	0.12722	0.0945132	0.075046	0.0585302	0.0533688
1191.03	0.268398	0.233282	0.183814	0.127472	0.0950076	0.0746922	0.0582961	0.053477
1191.23	0.268482	0.233715	0.183746	0.127348	0.0949446	0.0746202	0.0584367	0.0536896
1191.43	0.268801	0.234392	0.184317	0.127433	0.0954423	0.0751626	0.0588512	0.0538472
1191.63	0.268721	0.235019	0.184291	0.127401	0.0957772	0.0753291	0.0585051	0.0535949
1191.83	0.26855	0.235644	0.184262	0.127837	0.095802	0.0755805	0.0585793	0.0536539
1192.03	0.268698	0.236361	0.184664	0.127869	0.096107	0.0760494	0.0586321	0.0536936
1192.23	0.268551	0.236765	0.185079	0.12783	0.0964139	0.0764033	0.0584487	0.0537529
1192.43	0.268479	0.237258	0.185361	0.127946	0.0963932	0.076888	0.0584051	0.0536682
1192.63	0.268743	0.237818	0.186114	0.128182	0.0966218	0.077469	0.0584855	0.0542033
1192.83	0.269139	0.237672	0.186499	0.12847	0.0968131	0.0773434	0.0589405	0.0535697
1193.03	0.269492	0.237858	0.186778	0.128851	0.0966394	0.0772994	0.059302	0.0536377
1193.23	0.269865	0.237529	0.18699	0.128857	0.0971422	0.0771383	0.0597441	0.0539577
1193.43	0.269685	0.237393	0.186629	0.128968	0.0972102	0.0766528	0.059802	0.054107
1193.63	0.26966	0.237471	0.18635	0.128849	0.0972962	0.0768029	0.0599842	0.0537099
1193.83	0.269738	0.23779	0.186976	0.1287	0.0976317	0.0769305	0.0601491	0.0534114
1194.03	0.269878	0.238318	0.187025	0.128294	0.0976299	0.0765992	0.0603197	0.0535982
1194.23	0.269992	0.238373	0.187479	0.128155	0.0977615	0.0765883	0.0603154	0.0535868
1194.43	0.269886	0.238298	0.187831	0.128184	0.0978522	0.0763322	0.0602631	0.0536603
1194.63	0.269378	0.238373	0.187408	0.127699	0.097687	0.0765252	0.0600298	0.0534319
1194.83	0.268726	0.238003	0.1869	0.127217	0.0973967	0.0761274	0.0597343	0.0532499
1195.03	0.268614	0.238227	0.186725	0.127127	0.0977586	0.0759528	0.0598759	0.0531903
1195.23	0.268741	0.238435	0.186689	0.126992	0.0976619	0.0760355	0.059791	0.0533806
1195.43	0.269095	0.238129	0.186638	0.126872	0.0973242	0.0760029	0.059792	0.0531546
1195.63	0.268544	0.237664	0.185655	0.127141	0.0970418	0.0757406	0.059255	0.0531349
1195.83	0.268954	0.237426	0.185517	0.127656	0.0964813	0.0761124	0.0589282	0.0534237
1196.03	0.269063	0.237144	0.185095	0.127345	0.0961586	0.0760721	0.0584293	0.0538079
1196.23	0.269082	0.236535	0.184962	0.127587	0.095971	0.0760479	0.0582524	0.0540115
1196.43	0.269033	0.236109	0.184624	0.127747	0.0957203	0.0756565	0.0577462	0.0540819
1196.63	0.269265	0.235959	0.184741	0.127797	0.0952783	0.075144	0.0579994	0.0543775
1196.83	0.269116	0.234762	0.184272	0.127912	0.0952429	0.0748159	0.0578174	0.0544345
1197.03	0.268985	0.234692	0.1839	0.127575	0.0951034	0.0744776	0.0571671	0.0546916
1197.23	0.269126	0.234343	0.183814	0.127374	0.0951282	0.0749382	0.0569595	0.0549567
1197.43	0.269078	0.234486	0.18374	0.127578	0.0953328	0.0751438	0.0573045	0.055087
1197.63	0.268712	0.23463	0.183678	0.127243	0.094776	0.0755743	0.0574525	0.054752
1197.83	0.268916	0.235122	0.184331	0.127433	0.0951423	0.07626	0.0580036	0.0549435
1198.03	0.268896	0.235286	0.184267	0.127298	0.0951358	0.0765994	0.0583129	0.0549643
1198.23	0.268883	0.234582	0.184584	0.127056	0.0951302	0.0767102	0.0585899	0.0547067
1198.43	0.268636	0.234937	0.184989	0.127048	0.0947358	0.076712	0.0587434	0.0545639
1198.63	0.268259	0.234934	0.184946	0.126957	0.0948376	0.0767667	0.0590365	0.0541616
1198.83	0.268173	0.23502	0.185094	0.127411	0.0953404	0.0770728	0.059619	0.0543069
1199.03	0.268757	0.234947	0.185559	0.127603	0.0956747	0.0773497	0.0599144	0.0543193
1199.23	0.268643	0.234729	0.185782	0.12732	0.0954649	0.0772407	0.0602509	0.0544045
1199.43	0.268546	0.234797	0.185907	0.127417	0.0953661	0.0770234	0.0606216	0.0543209
1199.63	0.268504	0.234872	0.185744	0.127395	0.0958131	0.0768782	0.0605393	0.0544903
1199.83	0.268777	0.234832	0.186016	0.127153	0.0956844	0.0765509	0.06057	0.0546331
1200.03	0.268608	0.234857	0.185961	0.127071	0.0960907	0.0762415	0.0606363	0.0548605
1200.23	0.26874	0.235194	0.186218	0.12753	0.0963536	0.0762054	0.0607502	0.0551123
1200.43	0.268446	0.235192	0.186014	0.127324	0.0963704	0.0757652	0.0603665	0.0552965
1200.63	0.26863	0.23525	0.186074	0.127388	0.096301	0.075758	0.0604086	0.0554721
1200.83	0.268524	0.235293	0.185978	0.127549	0.0966943	0.0759236	0.0594483	0.0556996
1201.03	0.268521	0.235771	0.185803	0.127668	0.0966263	0.0759703	0.05905	0.0552324
1201.23	0.268445	0.235526	0.186007	0.127767	0.0963969	0.0763255	0.058963	0.0554861
1201.43	0.267907	0.23567	0.185888	0.128167	0.096419	0.0760684	0.0594248	0.0558453
1201.63	0.267462	0.23561	0.185643	0.128053	0.0959315	0.0759127	0.0589867	0.0556408
1201.83	0.267801	0.235702	0.185666	0.12819	0.0961934	0.0761518	0.0591621	0.0557942
1202.03	0.267648	0.235738	0.185501	0.127978	0.0959215	0.0762987	0.0587589	0.0555107
1202.23	0.268014	0.235609	0.185633	0.127766	0.0954776	0.076142	0.0586298	0.0552796
1202.43	0.267876	0.236092	0.1856	0.127494	0.0952247	0.0760311	0.0586328	0.0545176
1202.63	0.268097	0.236147	0.185833	0.127555	0.09512	0.0763228	0.0584385	0.0547205
1202.83	0.268217	0.235936	0.185545	0.127645	0.0953203	0.0761147	0.0582693	0.0545996
1203.03	0.268646	0.236091	0.1859	0.127385	0.0953024	0.075832	0.058107	0.0545254
1203.23	0.268394	0.236553	0.185804	0.127126	0.0949549	0.0757492	0.0581438	0.0544733
1203.43	0.268509	0.236724	0.185647	0.127012	0.0952198	0.0752492	0.0577834	0.0542617
1203.63	0.268817	0.23655	0.185907	0.12699	0.0952712	0.0748516	0.0577266	0.053916
1203.83	0.268786	0.236607	0.186015	0.127073	0.0950739	0.074446	0.0579832	0.0536257
1204.03	0.268741	0.237258	0.186045	0.127566	0.0955085	0.0747719	0.0586954	0.0534797
1204.23	0.26903	0.237707	0.186123	0.127715	0.0955664	0.075034	0.0591739	0.0533073
1204.43	0.268929	0.237057	0.186306	0.127477	0.0952907	0.075054	0.0592224	0.053057
1204.63	0.269182	0.236591	0.186479	0.127518	0.0951554	0.0753092	0.0588464	0.052761
1204.83	0.269226	0.23657	0.186448	0.127743	0.0953051	0.0754521	0.0585893	0.0526145
1205.03	0.269057	0.236198	0.186202	0.127812	0.0951218	0.0752854	0.0588641	0.0521097
1205.23	0.268853	0.236085	0.186117	0.127625	0.0948238	0.0753448	0.0588814	0.052215
1205.43	0.268693	0.235784	0.185862	0.127586	0.0948242	0.0750477	0.0589706	0.0520441
1205.63	0.26849	0.235704	0.185551	0.127312	0.0947916	0.0750442	0.0589778	0.0521316
1205.83	0.26866	0.2358	0.185609	0.127075	0.0949881	0.0752823	0.0588951	0.0522164
1206.03	0.26837	0.235706	0.185486	0.126777	0.0952765	0.0753104	0.0585543	0.0523262
1206.23	0.269041	0.235681	0.185528	0.126331	0.0951775	0.0754967	0.0586778	0.0522738
1206.43	0.268968	0.235746	0.185471	0.126288	0.0954208	0.0755889	0.058625	0.0525847
1206.63	0.269016	0.235689	0.185843	0.126434	0.0953649	0.0755232	0.0582575	0.0531468
1206.83	0.26891	0.235257	0.185593	0.126464	0.0957787	0.07526	0.058313	0.0531392
1207.03	0.269305	0.235501	0.185789	0.126602	0.0957536	0.0752014	0.0580817	0.0534008
1207.23	0.269062	0.235819	0.185648	0.126695	0.0955378	0.0752342	0.0579809	0.0533332
1207.43	0.268855	0.235955	0.185635	0.126971	0.0956037	0.0749404	0.0582997	0.0532383
1207.63	0.269013	0.235804	0.18575	0.127364	0.0949309	0.0748616	0.0583727	0.0530751
1207.83	0.269072	0.236034	0.186117	0.127583	0.0949469	0.074896	0.0585391	0.0532726
1208.03	0.268893	0.236209	0.186086	0.127762	0.0950413	0.0752493	0.0588592	0.0532668
1208.23	0.269221	0.235846	0.185963	0.127612	0.0951183	0.0753232	0.0587449	0.0529974
1208.43	0.268857	0.234877	0.185773	0.127316	0.0948804	0.0751994	0.058455	0.0527576
1208.63	0.26877	0.234603	0.185659	0.127683	0.0947445	0.07531	0.0584701	0.0528472
1208.83	0.268737	0.23475	0.185345	0.127928	0.0947164	0.0747244	0.0587865	0.0527208
1209.03	0.268919	0.234516	0.185267	0.127982	0.0944294	0.0744937	0.0591332	0.0528243
1209.23	0.26922	0.234563	0.185144	0.128014	0.0945253	0.074963	0.05934	0.0531618
1209.43	0.269233	0.234254	0.184993	0.127697	0.0946726	0.0750986	0.0594473	0.0534277
1209.63	0.269117	0.23456	0.184908	0.127755	0.0949086	0.0754252	0.0595221	0.0536992
1209.83	0.269167	0.234571	0.185038	0.127722	0.0951131	0.0756388	0.0590959	0.0537759
1210.03	0.26851	0.234137	0.18485	0.127304	0.0950108	0.0755817	0.0589205	0.0537518
1210.23	0.268465	0.234253	0.185028	0.127271	0.094716	0.076008	0.0592639	0.0538528
1210.43	0.267899	0.234719	0.184934	0.127516	0.0949564	0.0755152	0.0593503	0.053834
1210.63	0.26745	0.234722	0.184794	0.12762	0.0950273	0.0754508	0.0592847	0.0536461
1210.83	0.26786	0.235204	0.184638	0.128069	0.0951421	0.0758163	0.0598624	0.0536739
1211.03	0.267966	0.235648	0.184385	0.128352	0.095405	0.0758484	0.0598171	0.0536163
1211.23	0.267439	0.236237	0.184458	0.128451	0.0954057	0.075703	0.0600776	0.0534938
1211.43	0.267566	0.236716	0.184283	0.128662	0.0953568	0.0756959	0.0596574	0.0537627
1211.63	0.267659	0.236394	0.184336	0.128608	0.0952352	0.0756029	0.0590053	0.0539767
1211.83	0.267414	0.236434	0.184612	0.128567	0.0954209	0.0757249	0.0591092	0.0542236
1212.03	0.267431	0.236393	0.184668	0.128306	0.0956102	0.075735	0.0591868	0.0543371
1212.23	0.267482	0.236036	0.184531	0.128266	0.0958587	0.0754444	0.0590162	0.0538565
1212.43	0.267426	0.23581	0.18475	0.128344	0.0956829	0.07525	0.0588121	0.0536383
1212.63	0.267645	0.235754	0.184966	0.12844	0.0959792	0.0753132	0.0589766	0.0541805
1212.83	0.268316	0.235541	0.185108	0.128028	0.0961728	0.0752205	0.0588462	0.0540901
1213.03	0.268693	0.234998	0.185298	0.127749	0.0964115	0.0754779	0.0585026	0.0542092
1213.23	0.268757	0.23499	0.185421	0.127316	0.0968442	0.0757946	0.0582877	0.0543014
1213.43	0.269052	0.234987	0.185443	0.12694	0.0969833	0.0758719	0.057744	0.0541891
1213.63	0.268995	0.234963	0.185951	0.126867	0.0970435	0.0762967	0.0578787	0.0543809
1213.83	0.268888	0.234662	0.186215	0.126837	0.0967777	0.0764356	0.0579147	0.0544989
1214.03	0.268755	0.234411	0.186235	0.126714	0.0966689	0.0763738	0.0582156	0.05423
1214.23	0.268906	0.234899	0.186181	0.126551	0.0967284	0.076633	0.0584093	0.0543026
1214.43	0.268978	0.235494	0.185966	0.126549	0.0968755	0.0764478	0.0584216	0.0541142
1214.63	0.268918	0.235157	0.185652	0.126557	0.0967021	0.076823	0.0583205	0.0540514
1214.83	0.269225	0.235247	0.185013	0.126251	0.0963925	0.0765593	0.0586766	0.0538915
1215.03	0.268692	0.235234	0.184582	0.125963	0.0961604	0.0763475	0.0583643	0.0539229
1215.23	0.26832	0.235483	0.184769	0.126007	0.095954	0.0762105	0.058392	0.0542404
1215.43	0.268155	0.235711	0.184494	0.125964	0.0957364	0.0761033	0.0581581	0.0546757
1215.63	0.267703	0.235062	0.184339	0.125805	0.0954095	0.0760455	0.0587073	0.0544589
1215.83	0.267598	0.234936	0.184461	0.125611	0.0950125	0.0757161	0.0591354	0.0542582
1216.03	0.267495	0.235028	0.184829	0.125592	0.0949944	0.0755119	0.0589946	0.0545418
1216.23	0.267043	0.235002	0.184258	0.125746	0.094728	0.0751574	0.058835	0.0543356
1216.43	0.267053	0.235181	0.184138	0.125626	0.0946803	0.0750798	0.0588633	0.0545553
1216.63	0.267107	0.234962	0.184291	0.125509	0.0951575	0.0750366	0.0589226	0.0548853
1216.83	0.266906	0.235088	0.184233	0.125298	0.0951362	0.0750098	0.0584863	0.0546904
1217.03	0.266662	0.234871	0.18418	0.125276	0.0953033	0.074888	0.0581564	0.0546813
1217.23	0.266985	0.235017	0.184586	0.125452	0.0954483	0.0750585	0.0581323	0.0547359
1217.43	0.267065	0.235371	0.184518	0.125549	0.0953023	0.0754231	0.0579878	0.0544861
1217.63	0.267023	0.235693	0.184529	0.125851	0.0955195	0.0760877	0.0583205	0.0544478
1217.83	0.267355	0.235857	0.184568	0.126387	0.0952945	0.0762394	0.0582572	0.0542069
1218.03	0.267498	0.236262	0.184779	0.126723	0.0952741	0.0764047	0.0580469	0.053997
1218.23	0.267992	0.23694	0.184992	0.126853	0.0951996	0.0766143	0.0577149	0.0542694
1218.43	0.268101	0.236545	0.185262	0.127067	0.0947994	0.0765307	0.0579937	0.0543204
1218.63	0.267977	0.235855	0.185111	0.126994	0.0946455	0.0766217	0.0579269	0.0541973
1218.83	0.268306	0.236225	0.184942	0.127075	0.0946677	0.0762288	0.0580949	0.0544316
1219.03	0.268352	0.236386	0.18523	0.127333	0.0947584	0.0766039	0.0581682	0.054602
1219.23	0.268666	0.2361	0.185445	0.12715	0.0948622	0.0764577	0.0582176	0.0545769
1219.43	0.268554	0.236102	0.185112	0.127007	0.0943299	0.0759413	0.0579387	0.0543593
1219.63	0.268948	0.235666	0.185356	0.126936	0.0943358	0.0757673	0.0583958	0.0543387
1219.83	0.268865	0.235525	0.185512	0.126749	0.0940458	0.0753544	0.0585474	0.0545093
1220.03	0.268553	0.235659	0.185326	0.126432	0.0938668	0.075012	0.0584788	0.0544311
1220.23	0.268498	0.235928	0.185228	0.126385	0.0938738	0.0746054	0.0587352	0.0545241
1220.43	0.268485	0.235988	0.185292	0.12619	0.0939199	0.0744442	0.0588058	0.0544839
1220.63	0.26857	0.236049	0.185512	0.125963	0.0942096	0.074599	0.058907	0.0541393
1220.83	0.268485	0.235796	0.184911	0.125399	0.094131	0.0746471	0.058445	0.0539791
1221.03	0.268642	0.235281	0.184838	0.125327	0.0940401	0.0746979	0.0580578	0.0538748
1221.23	0.268859	0.235006	0.184633	0.125378	0.0941152	0.074886	0.0579732	0.0536214
1221.43	0.268682	0.235166	0.18419	0.125155	0.0940736	0.075237	0.0580033	0.053358
1221.63	0.268871	0.234697	0.183846	0.125278	0.0942329	0.0755222	0.0581411	0.053197
1221.83	0.268816	0.234611	0.183945	0.125512	0.0943166	0.0755418	0.0583762	0.0531366
1222.03	0.268471	0.234433	0.184117	0.125438	0.09443	0.0755905	0.0582275	0.0531075
1222.23	0.268645	0.234205	0.184302	0.125286	0.0946137	0.0758282	0.0585592	0.0534748
1222.43	0.268332	0.233841	0.184697	0.125169	0.0947863	0.0760297	0.058787	0.0536393
1222.63	0.268128	0.234101	0.18488	0.125487	0.0951061	0.076295	0.0590381	0.053565
1222.83	0.268029	0.234484	0.184777	0.125445	0.0948675	0.0759599	0.0593467	0.0534231
1223.03	0.267811	0.234482	0.184861	0.125179	0.0947698	0.076084	0.0596378	0.0536224
1223.23	0.267549	0.234615	0.185118	0.124968	0.0947084	0.0757089	0.0596792	0.0534722
1223.43	0.267594	0.235198	0.185472	0.125404	0.094731	0.0757509	0.0601095	0.0536265
1223.63	0.267898	0.234973	0.185703	0.125254	0.0949249	0.0755163	0.0605949	0.0538517
1223.83	0.267647	0.235236	0.1859	0.125568	0.094502	0.0752909	0.0607111	0.053835
1224.03	0.267745	0.23572	0.185927	0.125835	0.0946136	0.0746842	0.0605586	0.0536641
1224.23	0.268066	0.236384	0.186408	0.126328	0.0949146	0.0748135	0.0607116	0.0542761
1224.43	0.268045	0.236351	0.186293	0.126369	0.0945806	0.0745729	0.0605615	0.054241
1224.63	0.268284	0.236125	0.186339	0.126171	0.0947173	0.0745529	0.0600918	0.0540528
1224.83	0.268448	0.235406	0.185844	0.126102	0.0944792	0.0742929	0.0592889	0.0543724
1225.03	0.268758	0.235312	0.185681	0.126282	0.0946565	0.0743466	0.0592775	0.0547519
1225.23	0.268989	0.23501	0.185332	0.126555	0.0947935	0.0741445	0.059201	0.0546429
1225.43	0.269084	0.2349	0.184889	0.126587	0.0948075	0.0740294	0.059009	0.0544571
1225.63	0.26924	0.234601	0.184235	0.126767	0.0951693	0.0741821	0.0588315	0.0545187
1225.83	0.26909	0.23446	0.184297	0.12683	0.095284	0.0742005	0.0586244	0.0547399
1226.03	0.268768	0.233716	0.183898	0.126218	0.0949486	0.0741673	0.0584075	0.0550242
1226.23	0.268705	0.233653	0.183651	0.126106	0.0950016	0.0740084	0.0584438	0.0552411
1226.43	0.268206	0.233944	0.183685	0.125831	0.0949962	0.0733838	0.0580756	0.0553056
1226.63	0.267964	0.233806	0.183127	0.125191	0.0946545	0.0729757	0.0579503	0.054832
1226.83	0.267836	0.233895	0.182842	0.124596	0.0947305	0.0723881	0.0578875	0.0546661
1227.03	0.267768	0.233772	0.183226	0.124217	0.0949563	0.0721901	0.0582427	0.0550384
1227.23	0.267885	0.234042	0.183366	0.12444	0.0951783	0.0720387	0.0581361	0.0547629
1227.43	0.268163	0.23398	0.183617	0.124371	0.0949801	0.072287	0.0581506	0.054895
1227.63	0.268625	0.233828	0.183661	0.124243	0.0950947	0.0722413	0.0581125	0.0547874
1227.83	0.268805	0.234415	0.184323	0.124876	0.0949449	0.0724868	0.0585036	0.0543815
1228.03	0.268736	0.234742	0.184578	0.124875	0.0948595	0.0728553	0.0588804	0.0543336
1228.23	0.268788	0.234901	0.184769	0.125051	0.0945102	0.0733301	0.0588874	0.0542819
1228.43	0.268631	0.234925	0.184733	0.12519	0.0940945	0.0734625	0.0588818	0.0539727
1228.63	0.268595	0.234575	0.184632	0.125153	0.0938699	0.0737798	0.0588791	0.0538734
1228.83	0.268657	0.234403	0.184464	0.125505	0.0937062	0.0740241	0.0587441	0.0539253
1229.03	0.268509	0.234839	0.18475	0.125676	0.0935591	0.0746778	0.0590868	0.0543106
1229.23	0.268594	0.234826	0.184475	0.12586	0.0930915	0.0750769	0.0589594	0.0543394
1229.43	0.268648	0.234682	0.184388	0.126049	0.092881	0.0755258	0.0591712	0.0545908
1229.63	0.269029	0.234452	0.184247	0.126015	0.0930961	0.0760163	0.0589657	0.054972
[truncated: 5,501 more rows]

## Sheet: Figure 3a
			Figure 3a
			Strep-Tactin-HRP (Pulldown - right side)

## Sheet: Figure3e
	Measurement 1												Measurement 2
	13_100_uM	13_50_uM	13_25_uM	13_12.5_uM	13_6.25_uM	13_3.125_uM	13_1.56_uM	13_0.78_uM	13_0.39_uM	13_0.195_uM	13_0.097_uM	13_0_uM	13_100_uM	13_50_uM	13_25_uM	13_12.5_uM	13_6.25_uM	13_3.125_uM	13_1.56_uM	13_0.78_uM	13_0.39_uM	13_0.195_uM	13_0.097_uM	13_0_uM			ΔTM/ TM (apo)
Temperature [°C]	Fluorescence [counts]	Fluorescence [counts]	Fluorescence [counts]	Fluorescence [counts]	Fluorescence [counts]	Fluorescence [counts]	Fluorescence [counts]	Fluorescence [counts]	Fluorescence [counts]	Fluorescence [counts]	Fluorescence [counts]	Fluorescence [counts]	Fluorescence [counts]	Fluorescence [counts]	Fluorescence [counts]	Fluorescence [counts]	Fluorescence [counts]	Fluorescence [counts]	Fluorescence [counts]	Fluorescence [counts]	Fluorescence [counts]	Fluorescence [counts]	Fluorescence [counts]	Fluorescence [counts]		TASL1-13 concentration (M)	Measurement 1	Measurement 2
20	4960.19	5328.69	5438.43	5134.41	5297.61	5142.93	5145.2	4994.68	5221.87	5003.24	5267.17	4835.96	4944.47	5062.56	5116.88	5180.12	5119.06	5192.1	5235.88	5148.45	5356.64	5099.64	5334.67	4937.93		0.0001	0.046248	0.046033
20.0541	4962.34	5327.66	5441.19	5127.67	5293.02	5148.71	5141.91	5005.43	5220.75	5004.6	5275.23	4827.23	4948.21	5058.32	5111.26	5183.54	5126.41	5181.3	5236.11	5150.5	5347.53	5110.25	5325.09	4937.51		5e-05	0.041838	0.04248
20.1082	4937.48	5325.09	5430.72	5126.25	5288.98	5136.32	5141.18	4993.97	5224.65	5005.18	5280.66	4824.81	4936.13	5059.66	5107.9	5167.37	5118.5	5189.16	5227.33	5147.86	5343.13	5092.38	5313.71	4932.27		2.5e-05	0.039338	0.037538
20.1623	4956.31	5321.97	5433.72	5128.08	5283.47	5138.93	5129.06	4992.24	5217.06	4994.86	5263.78	4822.63	4933.97	5061.59	5100.18	5175.25	5117.84	5179.89	5226.17	5151	5335.28	5096.26	5315.15	4931.07		1.25e-05	0.035134	0.034374
20.2165	4942.43	5322.84	5436.08	5123.05	5278.16	5126.05	5130.81	4991.22	5217.88	4991.25	5258.69	4827.52	4933.12	5051.97	5101.89	5170.72	5122.58	5177.53	5225.38	5148.84	5339.69	5086.6	5308.81	4919.07		6.25e-06	0.03009	0.029575
20.2706	4940.84	5306.8	5426.39	5119.5	5281.91	5135.47	5125.14	4988.83	5214.12	4997.25	5252.51	4824.36	4925.41	5045.68	5090.07	5163.42	5113.08	5172.94	5225.33	5153.76	5342.16	5081.66	5317.57	4919.16		3.13e-06	0.023312	0.02143
20.3247	4931.75	5302.77	5425.04	5117.6	5283.86	5132.24	5121.53	4985.08	5211.72	4996.13	5257.3	4826.87	4916.06	5041.65	5090.27	5162.44	5098.44	5175.78	5212.56	5145.7	5337.39	5072.83	5305.97	4913.83		1.56e-06	0.014316	0.011831
20.3788	4936.53	5299.42	5417.74	5111.9	5281.72	5129.14	5119.91	4982.83	5213.62	4988.81	5246.07	4814.73	4923.02	5037.06	5096.64	5158.14	5112.4	5170.82	5216.04	5140.45	5331.4	5073.68	5302.72	4916.69		7.8e-07	0.006464	0.008235
20.4329	4937.82	5301.27	5417.37	5103.63	5268.85	5124.5	5121.32	4981.6	5204.75	4985.32	5248.25	4815.03	4916.58	5031.99	5088.13	5158.51	5113.28	5166.8	5211.97	5130.09	5328.53	5074.75	5298.71	4909.38		3.9e-07	0.004085	0.002487
20.487	4933.58	5302.15	5410.51	5113.26	5266.33	5125.41	5125.01	4977.09	5204.93	4975.6	5244.93	4806.3	4917.18	5031.4	5085.16	5151.61	5110.03	5177.56	5207.03	5130.34	5325.19	5071.83	5296.53	4916.76		1.95e-07	0.001515	0.001624
20.5411	4923.27	5287.43	5413.86	5100.92	5274.14	5125.91	5122.98	4974.16	5205.18	4979.76	5242.19	4805.76	4912.01	5026.03	5090.35	5150.84	5103.76	5165.57	5202.99	5127.26	5322.58	5056.19	5292.44	4907.88		9.7e-08	0.000299	0.000309
20.5952	4921.71	5291.21	5402.06	5102.15	5275.41	5121.71	5114	4969.47	5201.62	4975.38	5238.06	4801.74	4908.83	5026.11	5080.05	5150.42	5104.45	5159.46	5201.3	5126.32	5322.78	5063.14	5295.31	4906.78
20.6494	4921.44	5287.66	5401.54	5093.82	5270.69	5123.86	5108.25	4971.76	5200.42	4983.45	5233.03	4800.88	4907.67	5021.01	5076.78	5143.79	5097.13	5153.72	5196.63	5124.75	5317.31	5068.7	5288.73	4906.26
20.7035	4917.28	5282.09	5392.18	5092.13	5259.6	5112.6	5118.13	4963.19	5188.61	4971.46	5235.06	4796.87	4909.75	5012.94	5070.92	5145.84	5086.4	5150.97	5198.59	5119.73	5323.12	5062.61	5283.6	4913.35
20.7576	4919.4	5279.79	5383.94	5088.27	5262.91	5113.65	5110.82	4968.72	5189.78	4971.34	5233.07	4795.11	4907.81	5014.93	5066.81	5138.15	5086.59	5155.74	5197.43	5119.32	5308.55	5058.91	5287.51	4911.56
20.8117	4907.65	5280.01	5389.61	5094.79	5255.16	5115.95	5106.03	4961.13	5188.62	4963.97	5240.49	4792.41	4899.39	5019.83	5066.55	5144.54	5082.87	5148.12	5194.7	5110.17	5305.81	5054.04	5290.13	4900.26
20.8658	4902.84	5277.2	5385.7	5083.95	5261.85	5103.57	5101.29	4960.47	5185.75	4957.53	5239.65	4790.25	4897.28	5011.99	5052.02	5149.76	5085.38	5140.81	5188.8	5116.19	5300.34	5057.32	5277.88	4896.92
20.9199	4896.34	5278.91	5384.62	5087.98	5257.35	5104.89	5099.29	4960.13	5178.43	4959.92	5224.13	4786.59	4899.01	5011.41	5063.6	5131.89	5082.18	5140.57	5190.84	5103.34	5302.64	5051.86	5274.01	4896.26
20.974	4890.88	5261.56	5382.81	5084.37	5257.14	5101.24	5092.86	4959.52	5171.06	4959.79	5213.89	4782.54	4889.79	5006.97	5052.16	5130.32	5076.94	5142.88	5193.85	5104.77	5301.78	5044.86	5271.1	4895.86
21.0281	4899.33	5263.95	5378.77	5070.45	5246.3	5093.51	5094	4949.41	5170.24	4949.83	5220.17	4787.76	4885.38	5003.08	5051.88	5122.75	5068.38	5135.89	5181.28	5100.72	5290.69	5044.6	5269.34	4894.28
21.0823	4894.61	5260.55	5376.94	5072.24	5240.44	5094.73	5086.86	4950.93	5172.34	4949.89	5223.93	4778.01	4885.03	4998.71	5049.68	5122.43	5069.89	5128.2	5173.86	5099.13	5285.41	5050.93	5264.56	4887.47
21.1364	4879.7	5255.02	5368.14	5064.29	5234.42	5092.77	5085.76	4947.28	5165.99	4947.07	5215.93	4775.33	4882.26	4995.8	5038.78	5111.95	5064.31	5128.63	5172.02	5096.96	5287.13	5047.23	5263.29	4880.96
21.1905	4877.33	5253.49	5363.11	5059.51	5233.11	5090.39	5080.94	4946.39	5166.5	4937.47	5214.18	4775.93	4876.73	4990.76	5042.33	5114.29	5059.54	5122.9	5173	5096.62	5290.2	5034.97	5256.02	4874.72
21.2446	4875.81	5248.74	5365.78	5050.68	5226.91	5083.69	5077.96	4939.71	5161.19	4942.58	5218.68	4770.13	4872.51	4983.87	5031.86	5111.34	5052.51	5120.5	5173.2	5087.23	5287.41	5031.72	5251.42	4887.52
21.2987	4877.75	5240.96	5366.52	5048.18	5227.57	5080.28	5076.33	4940.68	5158.9	4940.88	5215.81	4772.64	4866.71	4980.39	5037.65	5109.38	5056.58	5111.52	5171.18	5086.75	5284.68	5027.55	5250.72	4879.33
21.3528	4872.86	5240.01	5358.79	5047.32	5222.58	5085.17	5068.18	4932.27	5154.94	4931.82	5200.59	4765.62	4861.96	4984.95	5026.21	5100.23	5053.09	5108.94	5165.85	5086.24	5268.67	5023	5250.73	4879.66
21.4069	4870.66	5236.73	5351.2	5047.4	5223.18	5086.99	5062.99	4932.97	5152.92	4933.16	5197.5	4764.91	4860.82	4977.85	5023.05	5092.54	5058.47	5102.07	5158.26	5084.96	5274.81	5024.96	5250.24	4876.92
21.461	4865.8	5228.07	5357.8	5040.44	5218.59	5073.63	5058.87	4934.53	5151.09	4927.05	5196.93	4765.61	4857.34	4977.62	5018.84	5089.82	5049.97	5102.7	5155.74	5081.02	5273.91	5015.52	5248.67	4863.47
21.5152	4862.62	5226.17	5353.8	5034.85	5219.69	5068.97	5053.85	4932.46	5154.93	4925.64	5198.46	4757.13	4859.08	4970.82	5020.79	5089.28	5040.51	5100.55	5155.57	5086.89	5263.16	5017.48	5243.52	4858.55
21.5693	4859.99	5219	5349.41	5032.29	5205.93	5074.31	5056.03	4917.71	5142.79	4924.5	5191.85	4754.51	4841.28	4964.21	5015.11	5088.14	5037.71	5097.93	5151.53	5078.64	5263.88	5014.33	5245.76	4861.63
21.6234	4856.86	5216.81	5343.96	5030.41	5208.85	5067.31	5054.92	4921.15	5135.45	4929.24	5188.41	4762.36	4833.67	4962.77	5006.56	5079.19	5036.98	5099.66	5147.1	5068.96	5262.72	5010.61	5241.74	4860.87
21.6775	4847.87	5209.8	5334.08	5025.78	5197.95	5056.02	5050.46	4920.69	5144.2	4923.83	5183.39	4749.54	4837.82	4960.88	5007.29	5066.65	5024.83	5092.47	5144.35	5068.32	5254.68	5010.92	5234.06	4856
21.7316	4843.4	5205.22	5330.23	5018.47	5195.67	5054.38	5048.75	4914.13	5137.27	4914.76	5182.04	4748.39	4834.37	4953.88	5007.25	5066.51	5020.59	5087.19	5131.16	5061.98	5257.94	5000.83	5228.98	4863.36
21.7857	4847.02	5210.03	5335.19	5025.77	5182.89	5051.65	5044.86	4905.21	5130.45	4909.97	5183.41	4752.53	4832.88	4944.71	5002.92	5071.18	5015.09	5088.03	5132.7	5054.74	5257.39	5003.8	5230.59	4852.59
21.8398	4840.17	5204.78	5329.83	5035.11	5188.5	5047.96	5044.16	4896.01	5127.53	4907.28	5179.58	4743.11	4829.72	4949.84	4997.68	5059.33	5006.36	5091.52	5130.85	5057.93	5252.69	4999.9	5224.75	4852.31
21.8939	4833.08	5199.76	5320.4	5017.36	5185.17	5043.11	5049.93	4905.31	5131.8	4910.55	5178.61	4744.43	4829.2	4944.93	4995.3	5061.72	5008.28	5079.09	5133.14	5056.06	5251.57	4993.55	5224.84	4848.68
21.9481	4829.84	5191.72	5321.39	5006.7	5183.12	5041.54	5039.45	4904.12	5128.02	4909.84	5173.62	4741.69	4821.82	4939.93	4992.05	5060.57	5006.31	5064.52	5129.05	5051.42	5262.02	4987.75	5221.72	4838.99
22.0022	4829.49	5186.6	5313.01	5017.44	5170.13	5038.6	5039.06	4898.35	5120.9	4900.88	5166.61	4736.81	4815.74	4931.65	4981.64	5057.29	5007.34	5073.49	5117.2	5046.79	5253.73	4991.72	5224.37	4839.35
22.0563	4828.61	5187.48	5314.74	5007.25	5170.27	5039.61	5032.42	4893.38	5119.07	4907.01	5165.43	4732.45	4820.06	4930.42	4978.05	5049.48	5002.85	5066.32	5119.47	5043.04	5235.05	4987.12	5207.71	4844.59
22.1104	4822.78	5183.08	5289.39	5002.52	5174.19	5030.01	5023.61	4894.77	5113.03	4904.94	5165.54	4733.07	4810.57	4924.93	4971.96	5049.53	4989.23	5058.28	5105.74	5033.34	5228.45	4983.09	5210.76	4840.35
22.1645	4822.14	5177.9	5286.36	4997.87	5167.85	5030.32	5021.04	4891.5	5113.2	4900.82	5161.71	4717.61	4818.22	4924.89	4968.2	5053.65	4989.85	5067.28	5112.4	5035.91	5228.13	4989.16	5205.43	4837.07
22.2186	4812.21	5174.6	5284.23	4984.9	5161.4	5019.79	5019.31	4889.24	5107.61	4898	5157.19	4720.56	4816.72	4912.02	4967.97	5037.37	4989.72	5051.07	5103.67	5033.65	5231.26	4974.7	5201.31	4823.83
22.2727	4813.72	5174.02	5281.1	4989.51	5158.72	5015.45	5015.6	4893.79	5100.31	4890.25	5151.54	4722.35	4806.82	4915.8	4965.73	5037.54	4984.06	5054.2	5109.3	5035.13	5216.85	4975.23	5196.56	4819.63
22.3268	4802.6	5167.94	5284.27	4980.99	5157.5	5009.76	5016.6	4882.47	5105.44	4889	5152.84	4719.7	4803.52	4908.56	4957.07	5042.91	4985.34	5052.43	5104.56	5018.36	5221.03	4975.15	5197.95	4819.6
22.381	4801.58	5162.34	5279.7	4974.41	5159.47	5008.77	5011.37	4885.6	5093.59	4888.08	5144.75	4716.93	4799.37	4901.72	4957.21	5031.8	4978.67	5045.28	5108.04	5016.29	5222	4971.4	5193.62	4817.27
22.4351	4801.83	5159.98	5273.96	4978.88	5162.19	5011.19	5006.6	4882.69	5091.47	4880.21	5143.21	4712.46	4795.2	4896.31	4943.64	5028.7	4975.81	5048.16	5110	5023.93	5211.2	4970.13	5180.89	4819.34
22.4892	4796.53	5155.83	5266.32	4973.39	5155.22	5009.2	5000.05	4880.66	5096.62	4878.82	5151.16	4705.78	4796.39	4893.47	4941.94	5023.01	4971.36	5039.61	5099.64	5016.75	5210.28	4971.86	5183.47	4816.2
22.5433	4791.6	5149.31	5260.27	4973.75	5147.75	4997.61	5001.02	4879.51	5086.53	4877.74	5141.47	4700.33	4786.86	4893.08	4937.16	5025.4	4975.68	5043.13	5086.69	5013.89	5209.69	4971.72	5185.09	4818.29
22.5974	4786.86	5144.68	5256.65	4966.22	5142.97	5003.51	5001.34	4874	5084.26	4869.95	5142.86	4699.03	4783.32	4889.84	4933.74	5020.86	4966.91	5040.55	5088.49	5009.51	5204.38	4958.44	5176.13	4813.13
22.6515	4776.26	5137.52	5255.32	4951.98	5144.49	5001.04	4995.42	4869.12	5078.5	4871.97	5140.99	4696.79	4775.03	4888.12	4931.02	5012.92	4962.46	5031.62	5088.84	5011.23	5202.25	4955.93	5174.69	4815.59
22.7056	4780.91	5132.1	5256.16	4948.64	5137.53	5001.49	4988.14	4870.65	5077.81	4868.05	5142.01	4699.99	4776.37	4885.04	4936.21	5007.84	4969.65	5030.7	5082.72	5008.64	5204.75	4947.34	5171.71	4807.52
22.7597	4777.15	5132.17	5245.76	4962.09	5130.43	4989.11	4986.96	4857.04	5082.04	4859.83	5137.8	4697.68	4776.7	4884.56	4924.84	5003.85	4959.82	5031.53	5089.25	4999.57	5193.83	4944.8	5167.93	4810.37
22.8139	4778.94	5130.32	5242.87	4953.8	5128.21	4994.73	4983.73	4853.4	5074.32	4861.12	5131.58	4694.68	4767.54	4877.7	4925.26	5002.46	4954.13	5024.93	5078.2	5007.22	5190.68	4938.48	5166.66	4804.22
22.868	4768.34	5122.86	5250.57	4938.65	5123.42	4982.41	4977.72	4858.02	5078.69	4855.75	5124.15	4689.32	4756.6	4868.64	4923.88	4989.03	4954.9	5019.01	5080.68	4994.66	5191.74	4936.62	5163.23	4791.42
22.9221	4765.45	5122.43	5236.91	4937.26	5122.32	4981.68	4979.35	4852.44	5075.46	4856.04	5117.85	4688.62	4759.02	4869.17	4918.9	4995.23	4944.71	5012.56	5072.83	4998.62	5187.16	4936.54	5162.41	4788.74
22.9762	4763.8	5119.31	5231.89	4937.68	5112.34	4974.82	4975.08	4848.68	5068.34	4852.62	5109.72	4676.25	4753.09	4861.48	4915.42	4989.61	4948.14	5007.58	5069.49	4988.23	5185.45	4931.25	5168.44	4789.25
23.0303	4758.72	5110.94	5226.4	4934.37	5110.01	4971.72	4975.03	4843.34	5061.85	4856.79	5115.65	4677.85	4745.49	4858.09	4908.49	4980.29	4939.67	5007.02	5070.96	4989.9	5171.35	4932.1	5153.83	4782.96
23.0844	4762.07	5107.93	5229.59	4926.34	5102.76	4963	4975.83	4843.44	5056	4851.54	5107	4686.92	4745.85	4847.75	4905.54	4977.4	4932.96	5007.63	5059.79	4981.96	5176.59	4929.03	5153.11	4782.78
23.1385	4755.37	5107.04	5218.37	4932.26	5102.03	4964.47	4971.81	4846.07	5057.4	4844.73	5110.47	4671.7	4748.34	4849.61	4915.59	4973.12	4931.15	5012.26	5057.93	4976.61	5164.28	4928	5149.9	4781.13
23.1926	4756.79	5103.51	5219.09	4928.1	5095.63	4965.99	4970.54	4834.79	5053.51	4837.13	5103.28	4670.35	4744.77	4851.38	4914.8	4968.09	4927.85	5004	5047.98	4982.32	5161.76	4917.01	5148.09	4777.32
23.2468	4749.64	5101.48	5216.12	4918.6	5096.38	4959.89	4965.25	4829.58	5050.06	4835.62	5104.43	4663.87	4739.29	4843.28	4898.79	4967.58	4918.03	5001.75	5048.58	4977.08	5164.21	4912.56	5142.92	4780.9
23.3009	4739.93	5088.26	5216.55	4926.89	5090.51	4952.27	4962.07	4836.96	5051.99	4837.17	5095.41	4658.15	4734.41	4840.18	4894.55	4969.41	4919.93	4995.1	5047.5	4973.72	5164.36	4910.69	5138.08	4778.24
23.355	4737.02	5085.04	5204.54	4926.1	5091.56	4951.35	4959.11	4834.74	5050.66	4838.37	5092.6	4659.03	4723.98	4831.88	4887.84	4962.33	4915.97	4998.75	5045.31	4962.25	5162.21	4908.88	5137.77	4773.62
23.4091	4736.32	5084.63	5201.96	4906.3	5082.59	4949.77	4959.2	4826.86	5041.25	4827.99	5089.02	4657.13	4728.82	4828.91	4885.93	4957.11	4914.76	4989.75	5043.95	4959.8	5156	4912.9	5131.17	4770.35
23.4632	4727.65	5081.22	5194.63	4901.94	5076.73	4945.69	4951.86	4827.61	5040.99	4831.8	5089.69	4658.62	4732.14	4826.66	4881.22	4955	4912.03	4987.4	5039.18	4963.54	5155.43	4908.51	5133.39	4771.2
23.5173	4727.45	5086.63	5177.19	4905.39	5074.12	4940.66	4948.78	4814.55	5031.45	4834.25	5086.67	4652.83	4725.91	4834.83	4877.98	4959.71	4901.19	4986.42	5029.29	4958.99	5153.56	4898.09	5128.99	4770.61
23.5714	4721.19	5081.46	5178.28	4904.27	5076.75	4935.63	4945.33	4811.79	5032.35	4823.19	5080.17	4653.01	4717.9	4828.64	4872.32	4959.37	4896.6	4981.24	5027.93	4957.39	5143.92	4895.66	5125.44	4768.12
23.6255	4719.11	5078.52	5179.09	4897.45	5066.27	4928.46	4940.9	4813.95	5020.2	4816.43	5077.23	4648.24	4715.14	4823.68	4865.04	4949.04	4893.19	4972.88	5017.79	4946.84	5143.45	4892.78	5123.51	4758.55
23.6797	4719.31	5069.76	5177.07	4895.39	5071.2	4928.32	4934.51	4810.66	5014.32	4810.82	5068.43	4650.04	4712.12	4817.26	4866.36	4936.43	4892.13	4971.38	5023.71	4941.71	5138.91	4888.52	5125.16	4752.05
23.7338	4716.32	5058.64	5172.76	4895.08	5069.72	4930.58	4928.01	4800.67	5015.34	4811.77	5064.75	4649.79	4716.45	4808.36	4864.03	4931.93	4888.47	4969.89	5020.78	4945.46	5135.27	4884.98	5117.1	4757.21
23.7879	4711.43	5058.97	5168.68	4894.42	5062.83	4927.6	4923.94	4802.16	5016.56	4809.94	5063.34	4644.03	4704.88	4801.16	4857.95	4930.14	4882.05	4964.68	5015.3	4944.83	5130.51	4887.78	5106.87	4758.16
23.842	4703.59	5060.23	5160.99	4878.1	5054.03	4919.9	4922.97	4799.4	5009.53	4802.52	5062.3	4631.86	4700.95	4793.99	4847.28	4920.76	4874.43	4957.99	5011.58	4936.36	5126.77	4890.67	5108.53	4750.32
23.8961	4701.05	5050.16	5156.48	4875.81	5052.89	4917.22	4922.59	4795.98	5010.22	4800.91	5067.73	4628.01	4701.69	4797.25	4848	4922.72	4874.9	4955.36	5005.13	4939.23	5123.88	4883.54	5110.02	4748.45
23.9502	4690.4	5045.93	5154.56	4891.84	5047.1	4918.2	4916.7	4795.36	5010.22	4801.55	5066.13	4632.18	4695.44	4792.04	4839.91	4916.68	4869.15	4956.06	4999.19	4935.06	5125.22	4881.62	5106.16	4740.01
24.0043	4693.33	5039.74	5151.55	4878.49	5051.9	4908.8	4908.78	4789.07	5005.95	4796.79	5057.08	4632.3	4693.97	4790.64	4835.84	4907.59	4864.68	4947.93	4998.04	4928.45	5120.52	4877.7	5101.35	4740.01
24.0584	4687.9	5045.33	5148.1	4864.63	5044.44	4906.88	4904.89	4787.63	5000.93	4798.4	5058.45	4626.98	4680.75	4790.51	4835.14	4905.08	4864.55	4938.24	4997.32	4923.63	5113.34	4868.71	5097	4738.01
24.1126	4688.82	5044.27	5142.74	4861.14	5035.36	4904.34	4900.33	4781.91	5000.11	4796.41	5049.61	4621.71	4679.8	4789.13	4827.44	4906	4868.88	4937.09	4992.67	4922.29	5108.59	4865.57	5095.23	4735.1
24.1667	4684.12	5035.27	5135.91	4847.8	5022.08	4899.74	4900.46	4781.11	4999.78	4787.75	5040.29	4620.41	4684.24	4781.82	4824.87	4901.21	4863.45	4937.13	4989.45	4923.59	5107.41	4869.99	5095.18	4728.33
24.2208	4678.21	5024.89	5129.76	4847.5	5021.36	4896.76	4898.41	4778.12	5003.36	4784.82	5040.73	4622.86	4679.46	4770.93	4824.09	4897.5	4853.7	4939.94	4988.43	4919.16	5108.46	4866.95	5094.29	4721.03
24.2749	4673.59	5021.05	5123.25	4846.01	5026.01	4899.9	4893.02	4772.12	4998.85	4789.36	5040	4621.96	4666.63	4767.92	4820.32	4895.76	4851.54	4931.22	4987.72	4916.56	5105.84	4858.29	5094.08	4719.41
24.329	4672.9	5013.61	5122.65	4842.73	5021.8	4894.15	4892.28	4769.44	4990.89	4788.83	5035.76	4622.16	4662.51	4767.49	4817.48	4891.32	4847.24	4919.83	4982.52	4912.08	5106.23	4858.7	5083.56	4715.71
24.3831	4670.12	5002.99	5117.09	4842.64	5015.81	4884.05	4892.76	4764.62	4988.29	4780.91	5029.74	4618.79	4663.88	4762.86	4809.71	4881.87	4846.13	4917.68	4970.75	4906.41	5102.31	4853.83	5074.48	4715.11
24.4372	4666.98	5000.13	5112.38	4839.68	5009.76	4885.69	4891.2	4763.84	4981.35	4773.7	5025.94	4610.99	4659.31	4756.35	4812.07	4879.62	4844.47	4917.15	4970.06	4907.91	5092.13	4845.28	5074.25	4714.96
24.4913	4664.53	4999.08	5110.14	4836.37	5004	4885.53	4890.01	4761.59	4977.57	4770.57	5027.2	4607.29	4653.78	4750.96	4817.66	4884.57	4832.66	4920.25	4968.66	4902.57	5091.93	4840.45	5074.05	4710.21
24.5455	4660.27	4997.8	5106.27	4835.83	5002.83	4874.33	4891.12	4748.54	4973.69	4768.32	5026.11	4601.5	4650.47	4748.5	4810.45	4879.06	4824.44	4927.95	4959.81	4892.03	5092.23	4835.27	5070.33	4707.48
24.5996	4651.52	4990.36	5106.11	4838.13	5001.07	4869.42	4886.97	4740.41	4967.13	4764.92	5020.51	4597.33	4649.19	4745.59	4804.3	4871.68	4827.82	4926.13	4959.64	4889.88	5081.62	4828.9	5062.24	4705.18
24.6537	4654.49	4991.23	5103.66	4827.33	5000.28	4873.78	4880.17	4744.09	4972.68	4763.33	5014.98	4598.78	4643.34	4743.1	4798.13	4867.34	4826.7	4914.36	4958.33	4891.32	5076.74	4826.61	5060.33	4702.7
24.7078	4652.05	4985.1	5100.63	4814.72	5000.45	4877.14	4880.84	4746.87	4973.02	4761.4	5005.52	4597.11	4635.1	4743.19	4793.41	4861.7	4820.79	4906.34	4954.23	4892.57	5079.61	4827.91	5057.88	4700.91
24.7619	4650.81	4984.31	5091.68	4816.79	4986.73	4864.91	4879.46	4743.82	4965.14	4755.3	5002.44	4593.95	4633.99	4737.59	4789.93	4859	4813.45	4901.58	4947.6	4890.55	5074.65	4822.77	5055.71	4700.85
24.816	4647.1	4976.42	5084.05	4815.72	4981.37	4860.35	4872.62	4742.98	4959.29	4753.61	5002.3	4589.71	4635.01	4731.82	4785.97	4857.83	4804.27	4899.75	4943.91	4884.08	5069.77	4820.71	5058.73	4700.55
24.8701	4637.79	4978.87	5077.17	4801.28	4981.55	4859.28	4869.11	4736.26	4957.19	4751.55	5001.14	4584.07	4634.33	4729.6	4787.66	4856.94	4798.26	4894.44	4942.26	4880.72	5064.84	4820.33	5052	4692.39
24.9242	4641.58	4977.46	5069.94	4790.69	4977.51	4854.78	4861.69	4733.39	4953.09	4744.52	5001.63	4577.52	4635	4724.01	4785.33	4851.63	4796.3	4890.57	4937.75	4878.11	5057.25	4820.19	5045.09	4687.57
24.9784	4629.68	4972.53	5066.6	4803.19	4981.9	4842.89	4854.6	4729.19	4952.73	4741.02	4997.71	4577.14	4628.25	4719.97	4780.29	4843.4	4797.98	4885.6	4932.97	4867.79	5058.56	4814.85	5048.63	4681.55
25.0325	4632.04	4969.23	5070.63	4796.01	4984.14	4839.14	4850.29	4730.21	4947.86	4734.41	4991.94	4577.21	4622.32	4716.52	4774.3	4844.27	4790.54	4884.2	4933.5	4863.64	5057.16	4810.72	5044.38	4677.99
25.0866	4626.16	4968.54	5061.87	4801.44	4962.65	4837.52	4845.06	4727.49	4938.43	4731.57	4991.38	4567.34	4616.18	4715.5	4771.55	4847.24	4789	4883.04	4929.1	4869.54	5057.94	4809.3	5035.89	4679.01
25.1407	4624.67	4961.41	5055.62	4798.43	4966.79	4837.62	4836.87	4723.71	4936.07	4731.64	4992.14	4564.01	4611.01	4712.58	4773.94	4837.78	4788.47	4877.87	4922.4	4874.1	5048.02	4817.6	5035.12	4675.99
25.1948	4611.34	4952.68	5058.49	4791.77	4962.45	4834.14	4839.34	4718.97	4937.26	4730.47	4993.5	4556.83	4609.93	4707.57	4765.11	4829.12	4783.06	4867.87	4923.13	4859.54	5045.28	4819.96	5032.94	4674.97
25.2489	4606.6	4943.85	5052.83	4786.46	4962.28	4831.43	4838.35	4714.31	4935	4728.25	4999.01	4555.2	4613.14	4703.43	4760.7	4819.54	4781.01	4870.59	4922.18	4854.56	5043.81	4807.65	5029.95	4674.03
25.303	4604.58	4945.7	5046.78	4789.78	4950.97	4830.05	4834.59	4711.37	4935.31	4727.09	4989.53	4568.01	4602.19	4701.78	4744.28	4817.5	4780.98	4864.22	4914.9	4848.59	5040.31	4795.02	5036.89	4665.24
25.3571	4606.65	4935.94	5050.81	4770.44	4945.39	4820.97	4831.84	4709.1	4929.53	4718.4	4984.51	4566.94	4596.85	4702.2	4737.1	4812.04	4779.33	4856.81	4912.29	4844.69	5034.39	4794.86	5029.96	4661.69
25.4113	4604.11	4933.38	5039.24	4765.92	4939.84	4817.12	4826.36	4709.59	4920.02	4719.32	4978.3	4563.65	4593.76	4696.89	4739.63	4818.71	4775.5	4846.13	4909.59	4845.42	5027.94	4789.72	5023.8	4662.31
25.4654	4595.59	4925.22	5041.84	4759	4937.74	4813.08	4822.4	4704.05	4915.02	4718.08	4973.72	4560.08	4591.23	4677.86	4741.35	4806.97	4778.65	4842.43	4909.47	4840.02	5024.49	4789.05	5020.97	4661.12
25.5195	4595.99	4929.88	5032.63	4761.17	4933.39	4812.33	4814.01	4705.66	4920.54	4708.15	4970.5	4547.95	4585.71	4686.29	4737.78	4801.11	4767.13	4853.3	4905.2	4847.84	5017.72	4784.63	5013.6	4652.74
25.5736	4592.15	4925.79	5028.64	4756.58	4928.96	4811.95	4807.52	4699.92	4919.13	4705.74	4970.1	4542.77	4583.31	4684.47	4733.12	4800.72	4758.54	4850.85	4903.02	4850.77	5020.21	4780.01	5012	4651.63
25.6277	4584.62	4921.57	5026.34	4753.07	4922	4808.98	4814.72	4691.84	4917.77	4699.45	4964.82	4545.81	4575.52	4675.5	4727.49	4794.38	4754.41	4839.65	4893.08	4846.64	5017.71	4771.67	5007.77	4646.53
25.6818	4585.72	4919.38	5019.43	4748.31	4923.29	4802.94	4816.24	4686.88	4917.07	4695.5	4961.02	4545.95	4565.7	4672	4718.72	4794.15	4749.23	4844.74	4891.88	4841.95	5020.88	4776.61	5010.2	4634.95
25.7359	4578.58	4909.48	5019.13	4740.08	4915.29	4801.09	4809.17	4687.72	4920.48	4702.36	4954.02	4539.25	4560.36	4669.57	4723.46	4783.8	4744	4832.55	4885.97	4834.63	5008.12	4773.61	5006.37	4636.36
25.79	4581.99	4898.98	5018.82	4734.16	4906.12	4798.32	4800.44	4682.98	4910.2	4694.98	4955.88	4541.12	4560.15	4663.73	4722.37	4780.17	4741.87	4826.28	4876.43	4825.63	5008.41	4768.44	4997.9	4638.03
25.8442	4570.72	4901.01	5008.16	4740.83	4905.8	4791.04	4803.2	4678.85	4901.57	4696.23	4947.82	4539.87	4564.63	4658.12	4712.75	4778.88	4739.7	4826.56	4877.57	4822.75	5004.38	4765.06	4992.4	4628.95
25.8983	4569.27	4897.25	5000.86	4747.28	4901.41	4782.72	4795.54	4677.37	4897.61	4686.92	4943.65	4530.12	4566.52	4648.29	4710.65	4777.74	4731.32	4822.87	4876.62	4826.62	4997.08	4760.52	4990.44	4630.24
25.9524	4570.33	4889.82	4994.7	4732.68	4899.06	4784.56	4794.47	4673.65	4893.36	4684	4941.44	4523.46	4555.61	4654.35	4709.77	4775.51	4728.15	4821.52	4876.95	4814.15	5000.21	4752.78	4989.56	4629.52
26.0065	4568.24	4886.2	4988.8	4722.32	4898.67	4775.35	4796.78	4665.23	4892.09	4676.82	4938.37	4519.55	4552.07	4648.88	4693.55	4774.28	4729.29	4812.35	4876.64	4813.3	5001.19	4750.04	4983.24	4626.86
26.0606	4558.33	4882.6	4994.33	4727.48	4897.49	4782.84	4790.04	4664.06	4882.17	4683.49	4936.26	4523.04	4548.73	4648.62	4699.2	4763.17	4733.14	4812.59	4862.03	4808.82	4990.96	4751.71	4980.59	4627.29
26.1147	4558.07	4880.49	4991.44	4720.04	4893.46	4775.63	4783.73	4666.79	4877.52	4683.5	4937.44	4518.99	4550.53	4640.1	4700.11	4756.93	4719	4805.3	4856.07	4811.06	4986.24	4751.68	4978.62	4631.65
26.1688	4552.38	4876.95	4975.65	4710.34	4885.98	4774.39	4787.89	4655.58	4877.15	4673.27	4932.23	4507.08	4540.67	4633.42	4689.95	4756.53	4717.58	4799.73	4857.51	4795.77	4984.41	4745.87	4971.09	4624.39
26.2229	4547.39	4883.37	4971.45	4703.17	4884.92	4778.1	4777.16	4657.13	4878.69	4671.71	4927.27	4505.45	4549.18	4624.37	4690.49	4762.08	4716.93	4799.84	4849.11	4803.08	4972.27	4744.73	4968.51	4616.28
26.2771	4544.14	4871.83	4968.08	4705.51	4879.42	4769.59	4770.79	4656.41	4873.95	4673.89	4925.98	4508	4542.84	4629.84	4685.16	4753.33	4705.31	4795.96	4855.08	4794.31	4975.91	4747.54	4974.93	4615.97
26.3312	4543.52	4868.32	4971.58	4697.07	4882.44	4762.15	4767.13	4653.06	4876.13	4666.67	4921.83	4499.99	4528.41	4624.65	4674.92	4752.98	4708.02	4794.57	4855.08	4792.09	4968.34	4737.68	4959.13	4610.41
26.3853	4539.1	4869.16	4964.56	4707.56	4870.18	4754.67	4768.07	4647.07	4864.99	4663.8	4925.49	4504.84	4530.82	4627.1	4678.18	4749.39	4704.05	4785.01	4850.3	4786.62	4969.95	4731.8	4956.49	4604.9
26.4394	4539.04	4862.04	4960.95	4697.44	4868.35	4756.71	4766.32	4652.75	4862.5	4657.39	4915.99	4497.48	4526.78	4618.11	4680.02	4737.99	4700.22	4782.03	4841.32	4785.67	4961.83	4736.48	4955.66	4603.18
26.4935	4530.8	4857.25	4957.85	4685.23	4863.97	4750.39	4761.47	4646.05	4858.01	4657.43	4911.96	4492.01	4527.31	4618.64	4672.37	4738.55	4691.48	4780.69	4842.18	4779.78	4966.1	4737.33	4949.77	4599.14
26.5476	4525.37	4857.78	4954.31	4687.77	4858.71	4747.56	4752.26	4636.42	4851.31	4651.63	4917.23	4490.37	4519.29	4613.29	4659.49	4733.02	4691.44	4768.35	4841.21	4778.83	4963.03	4728.48	4946.02	4606.19
26.6017	4519.07	4857.32	4953.09	4676.63	4856.61	4749.87	4754.58	4633.82	4847.12	4647.9	4917.95	4488.7	4514.12	4609.45	4650.6	4729.47	4678.51	4769.82	4838.09	4775.26	4955.55	4721.2	4946.02	4593.47
26.6558	4522.39	4849.61	4954.56	4671.31	4852.13	4741.75	4749.11	4635.41	4846.42	4650.33	4900.82	4490.83	4505	4612.48	4649.81	4727.77	4679.98	4759.88	4835.75	4772.24	4959.02	4712.79	4944.22	4595.59
26.71	4513.08	4847.98	4947.14	4675.21	4845.94	4740.98	4747.27	4626.33	4843.56	4647.99	4905.67	4486.38	4505.49	4616.8	4645.43	4724.22	4679.45	4764.67	4827.76	4769.73	4947.52	4713.76	4948.59	4591.36
26.7641	4514.36	4840.03	4943.19	4672.7	4847.28	4737.75	4739.21	4625.93	4839.45	4647.64	4901.42	4485.48	4497.97	4595.08	4644.31	4719.43	4680.54	4756.46	4826.65	4763.07	4952.08	4703.62	4942.5	4591.99
26.8182	4506	4841.38	4942.2	4656.97	4844.04	4733.94	4736.47	4622.69	4844.94	4629.66	4901.85	4483.96	4496.79	4597.97	4641.35	4707.83	4678.36	4755.02	4823.16	4758.52	4940.11	4709.75	4933.87	4587.88
26.8723	4507.29	4840.83	4935.81	4660.56	4837.02	4736.96	4735.38	4616.7	4844.68	4633.86	4889.75	4477.81	4498.17	4592.72	4638.41	4702.51	4666.92	4750.15	4822.58	4762.63	4942.99	4706.78	4937.43	4582.4
26.9264	4500.53	4829.99	4936.08	4662.43	4831.76	4729.22	4735.33	4614.72	4829.5	4635.82	4890.59	4468.41	4490.97	4590.56	4638.13	4701.75	4662.26	4750.22	4814.95	4761.8	4937.45	4695.53	4930.32	4579.48
26.9805	4500.64	4819.55	4930.25	4649.78	4828.61	4717.93	4729.78	4611.39	4828.53	4639.4	4887.53	4473.28	4485.2	4588.24	4631.97	4695.2	4652.48	4744.03	4814.46	4750.27	4936.76	4696.08	4932.07	4576.41
27.0346	4493.97	4809.91	4924.32	4650.02	4821.87	4720.06	4718.5	4609.45	4827.47	4626.06	4885.41	4467.74	4483.08	4582.67	4630.81	4690.02	4655	4739.75	4802.71	4756	4929.85	4696.52	4930.84	4574
27.0887	4497.24	4812.77	4920.3	4637.28	4817.79	4710.49	4715.62	4607.36	4823.62	4625.15	4881.8	4466.81	4482.88	4584.05	4632.23	4687.64	4651.03	4737.26	4804.4	4745.41	4935.95	4692.81	4919.58	4571.81
27.1429	4493.34	4812.79	4912	4652.13	4809.12	4703.14	4717.31	4603.19	4829.5	4625.54	4882.76	4468.94	4481.21	4566.85	4616.27	4692.64	4640.95	4736.56	4791.59	4740.59	4928.46	4695.9	4912.57	4565.48
27.197	4489.11	4806.54	4910.47	4642.48	4803.77	4706.78	4718.21	4599.63	4817.91	4619.64	4879.78	4458.27	4480.03	4566.2	4614.29	4689.17	4640.09	4732.2	4792.03	4739.37	4925.79	4688.62	4914.37	4555.78
27.2511	4484.33	4803.85	4899.91	4651.06	4805.26	4700.48	4715.37	4590.6	4808.93	4621.07	4875.6	4448.78	4470	4562.75	4616.96	4676.48	4640.79	4735.63	4793.82	4730.13	4916.93	4675.16	4910.51	4557.28
27.3052	4482.68	4798.59	4902.52	4638.71	4803.42	4695.4	4712.62	4592.15	4809.97	4617.05	4864.85	4456.07	4472.59	4566.73	4610.82	4673.42	4637.15	4726.43	4793.69	4730.07	4923.19	4672.95	4907.09	4552.36
27.3593	4475.55	4795.2	4896.43	4631	4802.37	4687.72	4709.81	4592.37	4815.78	4609.26	4865.75	4451.84	4468.22	4559.45	4605.7	4670.2	4630.68	4716.15	4779.76	4725.56	4919.04	4681.67	4908.09	4552.02
27.4134	4468.14	4787.49	4892.5	4624.93	4798.68	4687.82	4703.63	4589.15	4807.04	4609.43	4862.6	4450.8	4462.18	4553.52	4602.08	4665.43	4628.6	4724.09	4782.91	4731.68	4908.33	4673.02	4907.92	4561.1
27.4675	4466.04	4784.24	4883.74	4619.31	4789.26	4685.46	4699.39	4592.48	4808.57	4608.09	4865.17	4448.42	4462.91	4549.04	4593.09	4662.04	4620.04	4712.94	4777.64	4717.24	4907.23	4672.96	4900.45	4559.44
27.5216	4464.87	4785.7	4872.47	4610.41	4787.73	4681.15	4689.51	4583.4	4803.44	4601.94	4855.19	4435.88	4462.62	4543.27	4590.85	4660.35	4613.34	4709.53	4771.93	4722.04	4904.04	4674.11	4893.29	4545.42
27.5758	4461.3	4782.84	4873.33	4610.66	4781.15	4678	4685.42	4578.05	4792.59	4600.9	4851.44	4439.97	4459.35	4533.53	4578.25	4658.34	4614.13	4714.98	4770.19	4720.77	4899.01	4658.25	4889.48	4543.32
27.6299	4457.37	4771.73	4869.68	4601.72	4785.11	4667.74	4680.69	4578.95	4789.98	4592.04	4847.39	4432.91	4449.74	4532.81	4580.52	4654.24	4609.86	4702.33	4770.25	4711.32	4895.59	4658.04	4884.58	4544.38
27.684	4451.19	4771.58	4871.28	4604.09	4782.24	4666.89	4685.42	4577.46	4787.12	4586.23	4845	4431.54	4447.97	4531.92	4579.99	4653.39	4605.88	4696.73	4767.42	4708.12	4892.67	4649.17	4875.86	4538.46
27.7381	4452.55	4766.31	4869.07	4594.85	4775.1	4665.8	4677.51	4574.77	4781.18	4585.75	4843.07	4428.82	4438.82	4525.63	4575.6	4646.36	4601.7	4694.73	4759.42	4701.66	4892.87	4653.83	4876.07	4543.1
27.7922	4442.73	4762.6	4850.56	4589.95	4779.1	4666.96	4676.33	4566.88	4780.09	4585.35	4841.36	4419.69	4439.99	4526.08	4569.73	4642.17	4594.88	4692.77	4757.04	4702.96	4884.62	4656.86	4878.44	4534.1
27.8463	4437.99	4759.53	4846.02	4584.22	4764.91	4658.95	4672.92	4562.34	4781.52	4581.82	4847.71	4416.72	4436.52	4525.43	4564.71	4636.52	4594.42	4690.38	4756.24	4701.61	4878.02	4646.65	4870.28	4527.47
27.9004	4442.48	4760.34	4848.26	4586.34	4763.37	4650.82	4666.09	4565.68	4773.01	4585.46	4838.41	4420.86	4441.2	4516.7	4558.52	4636.81	4582.89	4685.92	4756.53	4691.73	4880.33	4641.43	4865.23	4525.23
27.9545	4438.03	4758.53	4845.86	4576.76	4759.25	4646.93	4662.02	4562.75	4767.79	4579.06	4830.07	4420.35	4434.46	4514.66	4559.04	4629	4586.78	4677.57	4754.51	4686.57	4870.48	4644.14	4865.79	4524.07
28.0087	4431.86	4752.94	4840.48	4577.59	4747.16	4648.77	4670.01	4559.97	4763.3	4573.44	4828.45	4413.92	4423.97	4526	4557.39	4625.95	4576.72	4674.99	4745.41	4684.06	4865.63	4643.9	4864.63	4517.92
28.0628	4425.62	4748.86	4839.15	4573.55	4749.45	4646.75	4662.64	4558.05	4762.38	4570.1	4821.92	4408.76	4420.71	4511.6	4553.68	4623.01	4586.22	4670.45	4747.9	4683.93	4860.29	4636.68	4857.99	4517.27
28.1169	4424.66	4744.57	4843.2	4564.41	4742.6	4639.61	4661.93	4558.67	4762.9	4565.78	4815.01	4408.47	4414.75	4503.19	4552.78	4618	4586.31	4667.07	4738.71	4679.74	4862.69	4628.96	4852.11	4514.26
28.171	4418.66	4739.09	4832.13	4558.66	4740	4640.31	4652.41	4548.81	4765.39	4560.86	4810.94	4411.02	4415.41	4500.05	4545.27	4609.94	4576.71	4667.32	4739.73	4684.25	4864.38	4624.21	4859.49	4508.24
28.2251	4418.93	4732.71	4830	4568.99	4742.35	4636.11	4648.6	4538.83	4762.74	4569.86	4809.74	4400.22	4410.33	4496.21	4540.35	4617.12	4568.1	4658.68	4727.88	4687.76	4859.81	4623.11	4856.49	4506.76
28.2792	4418.88	4719.28	4827.25	4564.73	4736.29	4628.52	4646.25	4542.43	4757.92	4563.76	4811.39	4404.34	4406.79	4494.41	4537.57	4605.26	4562.62	4657.86	4725.02	4674.97	4859.65	4621.22	4847.94	4501.81
28.3333	4409.3	4723.22	4813.51	4566.1	4731.05	4625.29	4641.64	4536.17	4753.92	4559.04	4800.33	4405.83	4402.76	4497.39	4537.65	4607.44	4561.09	4658.86	4718.53	4659.92	4858.1	4615.24	4846.53	4500.87
28.3874	4407.99	4718.94	4808.39	4559.47	4719.28	4619.29	4638.2	4536.08	4746.98	4557.25	4801.63	4393.42	4404.38	4487.28	4536.09	4602.37	4556.22	4653.36	4715.74	4657.95	4848.53	4618.35	4844.25	4500.58
28.4416	4406.97	4718.42	4814.75	4545.36	4720.12	4619.37	4640.36	4527.5	4737.24	4556.89	4798.4	4387.27	4394.07	4486.22	4536.41	4598.23	4550.06	4648.57	4715.82	4657.45	4841.69	4611.42	4837.77	4496.78
28.4957	4399.25	4713.83	4807.48	4542.3	4712.97	4615.41	4634.74	4521.54	4735.7	4549.08	4800.12	4387.27	4391.03	4478.39	4528.28	4596.22	4549.41	4642.92	4712.9	4652.84	4845.12	4605.92	4834.9	4491.6
28.5498	4389.82	4704.91	4800.03	4560.44	4720.83	4613.64	4638.68	4520.33	4735.52	4546.26	4793.3	4387.83	4395.53	4474.36	4524.22	4593.69	4551.26	4638.21	4706.2	4651.56	4844.13	4607.97	4831.89	4491.9
28.6039	4394.48	4701.02	4798.93	4545.32	4713.75	4609.14	4633.12	4518.89	4733.5	4546.39	4786.37	4382.54	4387.46	4468.35	4520.33	4586.31	4546.06	4637.22	4699.78	4648.16	4838.34	4604.18	4829.39	4492.12
28.658	4387.72	4708.92	4793.84	4537.44	4701.33	4602.63	4633.15	4516.39	4731.92	4545.57	4784.08	4378.56	4385.15	4458.47	4510.57	4582.09	4535.9	4632.81	4697.46	4642.1	4834.55	4595.82	4825.12	4491.12
28.7121	4392.13	4701.29	4787.01	4532.84	4696.24	4600.5	4621.85	4513.59	4723.39	4540.57	4783.03	4374.47	4386.21	4454.22	4510.77	4577.45	4532.19	4625.21	4693.06	4642.37	4829.78	4600.08	4822.78	4492.83
28.7662	4383.14	4687.6	4785.05	4529.31	4701.09	4594.99	4618.49	4503.61	4717.41	4539.26	4778.38	4376.24	4387.01	4454.84	4511.39	4574.84	4527.85	4626.25	4684.39	4638.03	4825.45	4594.7	4820	4493.45
28.8203	4381.36	4688.16	4780.87	4524.22	4697.29	4593.42	4617.09	4502.27	4717.54	4532.85	4775.57	4375.43	4382.39	4455.1	4501.17	4572.88	4523.38	4626.31	4681.98	4637.21	4821.51	4587.97	4817.89	4487.87
28.8745	4382.13	4695.47	4770.67	4535.52	4691.72	4584.68	4606.67	4503.54	4711.81	4522	4777.35	4369.5	4382.37	4451.8	4496.11	4569.65	4521.6	4620.18	4681.09	4630.97	4818.45	4590.07	4812.65	4480.84
28.9286	4379.39	4690.15	4773.6	4527.55	4691.49	4577.08	4600.63	4500.7	4707.9	4526.13	4772.8	4367.34	4373.09	4447.2	4499.46	4566.35	4516.56	4614.08	4678.65	4626.56	4815.48	4584.91	4811.85	4479.64
28.9827	4370.46	4686.09	4771.27	4512.74	4678.56	4574.08	4600.83	4494.24	4704.64	4526.99	4766.5	4363.13	4370.12	4444.52	4491	4560.69	4512.97	4612.65	4682.98	4630.17	4810.87	4583.13	4804.98	4474.86
29.0368	4368.98	4683.53	4761.74	4509.5	4671.42	4572.22	4598.68	4493.92	4699.72	4517.12	4768.92	4356.89	4370.44	4440.95	4490.04	4556.21	4510.76	4609.73	4681.96	4629.69	4804.41	4586.75	4802.05	4469.53
29.0909	4364.37	4683.1	4759.5	4502.63	4674.91	4570.3	4594.95	4495.83	4703.04	4512.87	4766.4	4350.68	4366.47	4438.42	4486.68	4548.7	4502.45	4600.5	4677.39	4623.57	4802.97	4587.77	4801.88	4463.01
29.145	4359.79	4674.54	4755.17	4504.19	4671.2	4570.7	4593.27	4489.42	4703.15	4510.43	4761.83	4350.86	4362.77	4436.43	4482.08	4544.42	4498.17	4597.11	4670.91	4615.16	4802.17	4578.98	4796.14	4457.02
29.1991	4350.23	4666.15	4753.94	4491.02	4668.7	4562.98	4588.88	4486.17	4696.46	4506.81	4764.62	4350.12	4353.26	4431.05	4478.23	4542.88	4500.07	4595.87	4665.03	4613.78	4800.11	4571.96	4797.39	4459.34
29.2532	4347.13	4661.5	4752.34	4482.32	4662.21	4554.95	4585.82	4479.58	4692.92	4508.44	4755.28	4347.54	4348.44	4423.8	4470.51	4536.33	4496.37	4584.94	4661.79	4606.63	4793.41	4573.18	4793.66	4458.57
29.3074	4345.45	4657.9	4746.73	4486.73	4655.96	4554.22	4581.32	4471.34	4690.55	4507.64	4747.65	4347.1	4346	4425.65	4466.26	4531.44	4492.32	4579.03	4659.08	4605.6	4786.27	4569.78	4787.13	4450.94
29.3615	4346.47	4658.64	4738.96	4490.17	4658.75	4560.13	4570.58	4469.02	4687.82	4505.67	4749.49	4341.65	4339.25	4423.52	4463.45	4526.95	4494.68	4582.39	4657.08	4610.28	4780.1	4563.97	4782.73	4448.26
29.4156	4346.79	4655.53	4736.33	4486.39	4654.37	4559.17	4566.86	4468.51	4687.96	4502.58	4745.26	4339.15	4335.91	4413.42	4460.98	4520.59	4494.92	4578.7	4653.7	4601.08	4776.11	4560.63	4779.81	4446.49
29.4697	4336.09	4646.78	4735.33	4484.88	4645.35	4547.46	4568.11	4469.36	4690.29	4490.93	4741.76	4341.63	4334.38	4407.06	4460.15	4519.23	4487.86	4568.9	4647.08	4602.33	4777.03	4553.9	4783.22	4439.46
29.5238	4332.71	4644.15	4726.22	4483.96	4641.5	4546.46	4565.33	4464.17	4686.43	4485.33	4734.94	4336.28	4330.01	4399.48	4459.7	4516.73	4479.77	4564.61	4643.46	4607.91	4770.19	4545.87	4777.45	4433.25
29.5779	4332.96	4639.28	4723.74	4478.79	4638.84	4547.44	4563.3	4460.8	4680.63	4487	4726.07	4335.6	4326.11	4399.44	4452.62	4511.03	4474.73	4565.39	4639.68	4598.42	4769.13	4544.18	4770.99	4431.09
29.632	4332.06	4636	4716.81	4467.79	4634.45	4540.92	4559.9	4459.08	4677.88	4488.24	4723.9	4336.92	4325.14	4396.32	4445.98	4505.19	4473.83	4564.93	4625.55	4585.64	4771	4544.84	4773.37	4435.18
29.6861	4330.03	4626.9	4711.21	4466.62	4627	4534.16	4560.21	4453.94	4673.1	4483.09	4724.43	4329.37	4320.48	4395.3	4445.51	4497.1	4471.21	4562.53	4621.59	4582.16	4764.97	4540.72	4770.78	4433.57
29.7403	4331.96	4625.1	4707.79	4455.1	4621.17	4528.61	4553.9	4448.25	4662.39	4474.96	4718.62	4325.4	4315.54	4388.04	4448.6	4496.34	4465.68	4559.07	4624.19	4578.32	4761.84	4535.29	4762.17	4428.77
29.7944	4322.03	4619.45	4706.97	4463.74	4616.66	4521.27	4555.56	4447.13	4663.27	4470.68	4719.67	4320.99	4313.18	4385.13	4443.13	4492.86	4457.83	4556.37	4622.41	4574.28	4762.68	4533.16	4760.1	4424.81
29.8485	4311.37	4612.79	4706.16	4473.03	4618.65	4519.11	4553.6	4436.59	4663.94	4475.31	4717.8	4315.78	4307.93	4382.73	4437.85	4487.11	4451.45	4561.12	4620.72	4572.18	4757.41	4526.04	4756.24	4421.18
29.9026	4307.52	4614.03	4704.83	4455.72	4612.72	4516.46	4544.24	4436.54	4659.95	4472.12	4711.88	4321.95	4297.85	4383.46	4435.58	4487.53	4454.23	4558.63	4615.81	4569.7	4752	4522.14	4750.24	4419.27
29.9567	4304.95	4609.56	4702.51	4441.17	4612.99	4509.28	4539.42	4431.94	4657.9	4469.13	4703.32	4315.63	4294.13	4382.2	4426.24	4488.14	4453.35	4544.59	4609.54	4566.69	4749.31	4519.51	4744.96	4416.92
30.0108	4305.1	4606.52	4689.34	4450.45	4608.14	4508.05	4541.3	4437.5	4656.63	4463.55	4703.6	4308.45	4305.45	4373.54	4419.67	4482.7	4443.75	4542.09	4605.22	4563.14	4747.15	4519.48	4744.5	4413.39
30.0649	4299.28	4603.54	4681.1	4446.75	4603.29	4510.34	4533.44	4434.63	4651.22	4464.72	4705.5	4309.64	4299.02	4369.01	4415.97	4480.75	4437.31	4539.91	4603.84	4563.04	4741.53	4519.98	4743.99	4414.85
30.119	4298.74	4599.77	4678.51	4433.54	4602.29	4504.79	4530.77	4431.79	4643.74	4464.2	4698.77	4305.46	4294.06	4365.86	4418.31	4473.57	4430.61	4535.93	4599.08	4561.89	4737.12	4517.27	4742.03	4405.92
30.1732	4301.07	4594.97	4673.23	4438.51	4594.65	4501.97	4522.31	4424.94	4641.31	4453.45	4690.27	4302.79	4290.51	4363.14	4414.19	4470.39	4423.26	4532.89	4591.45	4555.82	4738.33	4514.52	4740.14	4403.41
30.2273	4294.04	4598.56	4674.91	4430.62	4589.2	4491.93	4521.95	4417.57	4639.02	4444.85	4689.51	4298.14	4291.01	4362.78	4410.75	4469.19	4426.72	4522.96	4592.44	4542.56	4732.12	4507.18	4734	4400.55
30.2814	4292.42	4588.53	4678.16	4422.78	4586.08	4489.67	4516.4	4420.38	4632.1	4439.37	4685.35	4293.75	4284.37	4358.52	4406.66	4467.37	4425.38	4523.72	4593.55	4540.62	4727.93	4504.88	4731.35	4400.07
30.3355	4288.58	4588.97	4668.69	4422.19	4586	4490.31	4515.22	4419.67	4625	4442.13	4687.7	4291	4283.04	4350.42	4402.63	4463.97	4420.98	4517.71	4587.69	4543.12	4725.68	4507.38	4721.67	4399.1
30.3896	4284.45	4583.47	4667.04	4415.1	4577	4484.4	4514.88	4419.82	4626.88	4440.71	4689.1	4288.39	4279.39	4348.46	4398.13	4455	4417.69	4515.4	4580.61	4541.86	4717.43	4510.02	4719.85	4394.6
30.4437	4277.2	4578.2	4660.55	4418.17	4579.16	4480.54	4509.75	4412.02	4624.73	4437.56	4675.38	4283.37	4280.66	4344.89	4395.74	4452.32	4412.6	4504.22	4576.14	4530.88	4717.4	4507.05	4720	4388.94
30.4978	4269.54	4575.8	4663.23	4415.69	4569.45	4475.02	4503.35	4409.63	4619.46	4434.53	4677.11	4282.71	4275.27	4346.28	4392.38	4447.11	4408.48	4499.11	4567.44	4526.6	4710.97	4495.3	4717.25	4387.13
30.5519	4273.15	4577.94	4653.39	4408.52	4564.41	4470.99	4495.83	4400.82	4621.76	4432.49	4678.55	4274.51	4267.42	4341.06	4395.27	4440.98	4404.12	4497.95	4570.26	4524.48	4706.31	4493.74	4718.15	4380.21
30.6061	4273.25	4569.48	4656.33	4403.21	4563.54	4466.6	4489.55	4394.06	4621.79	4428.47	4673.17	4279.25	4269.82	4333.17	4391.38	4442.92	4404.33	4492.44	4567.41	4521.07	4705.94	4494.15	4716.58	4379.62
30.6602	4268.88	4573.37	4651.04	4408.06	4560.18	4477.08	4484.57	4389.75	4609.77	4425.73	4671.85	4276.77	4262.75	4339.66	4382.83	4437.25	4402.47	4489.75	4559.24	4519.52	4694.61	4491.81	4711.5	4377.28
30.7143	4268.25	4566.87	4646.31	4404.35	4551.61	4476.25	4481.95	4387.62	4608.63	4425.39	4666.69	4269.99	4258.55	4332.29	4379.08	4438.96	4404.35	4486.2	4560.31	4519.61	4696.35	4494.8	4705.66	4376.8
30.7684	4263.23	4564.87	4646.08	4403.7	4550.47	4459.43	4477.6	4382.89	4613.88	4416.98	4664.27	4268.77	4255.63	4325.23	4375.97	4426.15	4393.85	4483.36	4559	4511.53	4701.81	4486.28	4710.96	4368.6
30.8225	4259.67	4555.73	4641.13	4395.81	4551.69	4455.29	4476.46	4380.51	4609.93	4411.9	4666.61	4266.52	4252.17	4321.2	4371.83	4422.36	4380.87	4476.94	4555.65	4512.47	4695.49	4480.64	4708.73	4363.11
30.8766	4255.05	4548.19	4629.94	4390.51	4538.95	4452.68	4472.83	4380.01	4598.49	4416.19	4655.63	4269.53	4243.14	4320.86	4362.61	4419.5	4382.39	4471.38	4549.09	4513.01	4696.25	4471.89	4707.31	4360.48
30.9307	4257.56	4541.83	4628.11	4382.8	4533.15	4444.92	4468.83	4377.77	4594.47	4414.72	4654.32	4272.94	4235.02	4318.91	4360.6	4414.12	4378.65	4476.37	4550.06	4501.65	4692.52	4475.88	4699.6	4358.5
30.9848	4246.7	4535.44	4622.2	4375.66	4530.52	4444.65	4469.27	4376.06	4592.85	4407.85	4653.74	4268.56	4241.07	4318.53	4362.93	4410.63	4376.33	4471.61	4541.55	4500.23	4684.63	4470.69	4696.75	4357.17
31.039	4255.87	4532.48	4620.09	4371.69	4525.75	4444.97	4467.14	4370.22	4587.12	4405.16	4654.87	4258.08	4240.82	4312.75	4358.25	4409.03	4369.14	4469.97	4535.69	4490.65	4675.94	4469.6	4703.07	4354.83
31.0931	4247.72	4537.01	4613.99	4371.32	4518.64	4438.63	4468.31	4367.71	4588.8	4400.48	4646.86	4258.21	4233.91	4308.26	4353.33	4406.32	4367.97	4466.66	4531.98	4494.04	4678.8	4463.92	4684.44	4351.75
31.1472	4240.54	4534.03	4611.22	4371.05	4512.11	4435.78	4461.87	4359.77	4586.72	4400.19	4641.45	4249.97	4232.09	4303.51	4346.76	4398.85	4357.64	4465.08	4527.13	4485.54	4679.19	4468.63	4683.31	4342.21
31.2013	4237.13	4528.58	4603.56	4365.23	4513.75	4427.58	4453.56	4349.94	4582.91	4395.11	4641.37	4247.68	4230.43	4294.04	4351	4401.3	4361.59	4463.16	4527.76	4486.9	4673.44	4452.06	4677.35	4341.83
31.2554	4234.09	4521.16	4599.06	4355.6	4511.18	4422.2	4452.02	4347.61	4573.32	4395.74	4633.12	4252.01	4220.98	4299.75	4342.24	4396.27	4360.15	4448.17	4531.08	4478.04	4671.07	4445.23	4682.98	4348.46
31.3095	4230.01	4525.83	4599.5	4361.46	4506.56	4423.18	4464.35	4351.62	4572.31	4385.24	4635.51	4239.95	4219.07	4285.16	4334.08	4391.97	4350.99	4446.73	4519.77	4477.19	4667.73	4455.36	4672.95	4335.05
31.3636	4228.71	4521.57	4595.22	4351.73	4506.14	4417.6	4450.29	4351.61	4567.39	4391.19	4633.97	4239.36	4216.84	4287.11	4337.8	4384.27	4342.66	4439.54	4512.2	4477.1	4654.86	4445.42	4672.5	4332.84
31.4177	4218.82	4516.65	4594.75	4355.62	4494.19	4415.33	4448.99	4350.39	4575.39	4386.71	4621.36	4232.56	4211.99	4281.51	4322.99	4376.84	4343.79	4436.73	4509.82	4468.75	4663.92	4444.11	4661.14	4341.85
31.4719	4219.44	4511.87	4587.97	4341.6	4493.02	4411.69	4437.62	4338.55	4569.15	4377.12	4618.38	4231.77	4216.61	4274.22	4328.29	4378.6	4335.79	4431.57	4507.67	4469.63	4656.22	4447.64	4662.96	4324.07
31.526	4212.27	4506.53	4575.42	4345.52	4492.89	4409.38	4430.86	4339.47	4561.34	4378.6	4623.75	4226.65	4208.74	4281.36	4323.63	4372.66	4330.91	4426.49	4497.96	4464.29	4650.13	4436.44	4653.27	4330.63
31.5801	4216.42	4498.49	4571.81	4343.54	4486.72	4400.37	4424.91	4336.56	4554.08	4368.64	4609.43	4227.58	4204.95	4274.42	4324.7	4371.16	4334.3	4424.71	4504.54	4467.01	4645.93	4433.55	4658.04	4324.88
31.6342	4210.99	4503.92	4575.89	4335.22	4489.3	4396.77	4434.23	4336.22	4555.32	4365.85	4611.29	4221.59	4212.12	4268.34	4320.36	4379.16	4322.15	4428.56	4498.61	4458.23	4641.84	4434.45	4646.64	4316.93
31.6883	4207.55	4496.01	4573.67	4336.52	4487.89	4393.88	4429.27	4336.87	4540.51	4367.38	4608.44	4221.88	4203.05	4264.66	4311	4363.31	4327.56	4415.5	4500.41	4457.56	4637.94	4439.51	4639.17	4315.55
31.7424	4199.25	4489.58	4567.15	4322.87	4478.28	4392.72	4421.9	4329.85	4542.74	4364.37	4614.21	4215.14	4197.81	4271.78	4309.22	4364.83	4320.27	4417.63	4497.38	4453.77	4640.36	4437.5	4648.99	4314.11
31.7965	4193.65	4487.39	4559.65	4320.75	4468.11	4385.78	4416.41	4323.59	4536.42	4357.34	4611.43	4211.23	4197.18	4267.01	4303.61	4359.21	4315.26	4410.39	4487	4445.88	4626.65	4423.8	4634.65	4314.36
31.8506	4187.47	4491.24	4562.37	4318.03	4465.77	4385.14	4409.43	4324.43	4541.69	4356.4	4609.6	4210.48	4189.22	4259.04	4295.47	4349.28	4312.4	4407.17	4478.68	4438.59	4631.97	4426.89	4640.19	4303.03
31.9048	4186.57	4481.95	4556.43	4315.31	4459.21	4387.02	4405.72	4323.55	4538.44	4357.49	4600.33	4208.61	4179.26	4261.43	4292.07	4345.81	4306.75	4405.09	4483.81	4436.02	4625.12	4416.02	4632.41	4303.17
31.9589	4188.18	4480.78	4554.55	4315.84	4469.87	4378.32	4404.36	4320.66	4539.78	4356.64	4599.94	4206.77	4185.74	4264.83	4291.76	4351.98	4310.07	4402.45	4474.57	4442.54	4615.15	4409.61	4635.99	4308.1
32.013	4182.73	4471.59	4554.25	4310.54	4466.29	4382.38	4401.12	4315.4	4532.84	4348.05	4590.87	4199.65	4183.82	4251.55	4290.26	4339.58	4310.89	4396.73	4473.67	4433.52	4611	4412.24	4627.52	4292.54
32.0671	4188.24	4470	4548.75	4303.25	4459.24	4372.55	4395.26	4309.56	4538.76	4338.66	4584.86	4201.42	4177.77	4245.13	4287.61	4335.77	4305.79	4393.94	4468.68	4431.14	4617.07	4403.68	4627.7	4286.37
32.1212	4183.15	4464.56	4543.82	4303.94	4455.03	4367.24	4394.46	4307.8	4537.29	4333.21	4586.02	4196.06	4174.04	4237.14	4286.04	4334.33	4301.63	4393.31	4467.76	4431.31	4604.74	4405.81	4617.78	4290.89
32.1753	4172.72	4464.1	4547.35	4291.41	4456.71	4366.64	4394.03	4299.36	4519.95	4333.13	4573.38	4200.99	4159.34	4238.02	4282.26	4325.7	4298.85	4384.42	4456.84	4428.82	4613.88	4410.69	4622.57	4285.42
32.2294	4171.62	4449.25	4540.12	4287.15	4445.98	4361.79	4390.9	4298.55	4516.19	4333.8	4572.92	4198.05	4159.63	4233.75	4277.93	4328.78	4293.41	4380.25	4454.32	4420.2	4605.99	4403.23	4616.83	4285.59
32.2835	4170.83	4446.38	4532.01	4280.46	4444.27	4359.61	4388.44	4295.55	4517.57	4333.62	4572.06	4190.42	4158.07	4224.78	4275.08	4320.57	4293.01	4377.32	4450.98	4412.09	4600.48	4399.32	4608.97	4283.79
32.3377	4169.72	4445.16	4530.93	4286.85	4439.24	4359.85	4386.56	4292.46	4519.87	4329.96	4569.96	4183.55	4159.97	4225.84	4274.13	4317.21	4284.13	4381.32	4448.82	4406.73	4594.67	4397.96	4604.24	4285.07
32.3918	4160.49	4446.46	4526.33	4284.9	4434.33	4356.76	4380.71	4284.1	4509.02	4322.94	4565.32	4180.17	4158.65	4221.29	4266.62	4317.2	4285.26	4374.15	4439.16	4407.09	4592.09	4391.83	4604.28	4279.78
32.4459	4161.47	4443.61	4518.84	4283.55	4428.2	4351.55	4383.93	4275.88	4507.48	4317.01	4562.9	4175.56	4154.34	4216.44	4260.51	4310.51	4278.35	4369.9	4435.99	4405.94	4583.18	4384	4605.7	4278.03
32.5	4152.72	4444.93	4521.1	4280.32	4430.54	4345.94	4375.75	4279.3	4502.42	4324.99	4556.28	4179.24	4145.86	4219.38	4258.31	4305.75	4269.8	4374.18	4435.66	4406.29	4587.91	4380.58	4599.41	4270.75
32.5541	4150.91	4440.68	4517.65	4275.12	4429.17	4341.07	4371.93	4280.77	4496.42	4319.76	4555.1	4172.96	4142.74	4213.04	4250.5	4300.03	4271.42	4362.74	4435.24	4397.76	4587.45	4380.73	4593.45	4275.45
32.6082	4152.05	4438.43	4509.71	4270.68	4415.53	4341.59	4376.39	4272.24	4496.68	4313.01	4557.6	4168.68	4146.71	4207.13	4252.41	4297.06	4264.8	4356.12	4428.39	4394.85	4583.95	4374.2	4589.51	4263.84
32.6623	4146.21	4433.01	4502.57	4259.08	4412.44	4341.41	4369.02	4269.29	4495.99	4306.8	4553.71	4161.82	4146.23	4200.51	4250.38	4293.37	4262.07	4355.2	4425.03	4392.74	4579.3	4375.6	4589.88	4271.93
32.7165	4147.33	4434.91	4496.71	4263.46	4405.05	4338.86	4363.47	4265.14	4491.46	4308.72	4544.91	4162.15	4142.58	4209.88	4242.21	4295.79	4246.67	4346.27	4423.42	4388.03	4573.38	4371.14	4582.62	4269.63
32.7706	4143.34	4434.83	4494.93	4259.49	4401.91	4331.26	4356.2	4260.37	4488.05	4302.48	4542.12	4157.65	4137.38	4207.82	4241.86	4293.64	4243.73	4340.46	4418.25	4384.11	4567.71	4366.9	4577.39	4260.91
32.8247	4137.94	4428.64	4497.72	4256.2	4403.45	4316.01	4354.72	4259.72	4479.21	4300.21	4545.74	4156.94	4136.92	4200.27	4242.99	4295.44	4243.39	4342.27	4413.26	4376.18	4567.48	4363.05	4575.68	4256.72
32.8788	4135.81	4422.76	4492.51	4249.58	4401.48	4314.2	4347.1	4261.58	4470.53	4299.74	4544.42	4154.76	4131.78	4194.97	4237.82	4283.85	4240.3	4336.45	4417.43	4374.13	4562.52	4364.92	4576.11	4252.37
32.9329	4128.88	4413.14	4492.85	4251.64	4390.68	4313.12	4344.41	4259.13	4475.86	4294.54	4538.03	4154.54	4122.44	4192.57	4225.48	4275.89	4239.05	4330.22	4419.12	4378.05	4557.47	4361.91	4574.14	4260.54
32.987	4122.09	4408.48	4488.65	4244.28	4395.19	4311.22	4341.59	4251.01	4467.21	4291.16	4532.44	4146.2	4122.32	4187.88	4221.58	4268.98	4235.74	4328.55	4411.45	4370.2	4548.59	4366.68	4569.37	4252.23
33.0411	4121.65	4408.11	4482.96	4245.55	4390.57	4305.54	4341.96	4256.11	4469.05	4288.76	4532.71	4146.37	4128.11	4187.93	4221.39	4265.04	4232.63	4320.78	4405.19	4366.68	4549.32	4363.18	4566.39	4247.17
33.0952	4123.47	4402.31	4477.28	4241.21	4385.88	4302.65	4333.83	4246.7	4468.05	4288.65	4528.48	4140.53	4120.81	4183.8	4217.83	4262.32	4225.32	4317.38	4401.45	4361.26	4549.85	4357.83	4564.49	4245.09
33.1494	4116.51	4396.37	4470.28	4230.93	4384.14	4298.08	4331.72	4242.59	4466.34	4277.46	4526.88	4142.71	4118.68	4175.68	4215.82	4258.36	4223.56	4315.24	4395.96	4359.53	4546.47	4351.18	4558.12	4240
33.2035	4117.08	4392.23	4468.58	4217.25	4380.17	4293.06	4323.98	4236.7	4458.86	4275.93	4524.07	4144.36	4113.42	4174.85	4210.14	4256.34	4223.63	4311.28	4389.04	4349.99	4542.21	4343.39	4551.82	4239.02
33.2576	4107.16	4399.41	4463.48	4228.29	4378.19	4290.27	4317.53	4236.21	4453.71	4277.5	4521.76	4133.08	4104.7	4175.48	4204.36	4254.23	4217.8	4305.98	4389.14	4351.29	4533.01	4342.6	4548.02	4234.64
33.3117	4104.24	4391.25	4460.25	4215.7	4373.24	4287.57	4315.14	4234.46	4442.65	4270.45	4518.14	4131.2	4104.73	4166.53	4199.28	4250.85	4213.18	4305.48	4384.77	4352.14	4529.81	4342.59	4547.61	4231.06
33.3658	4107.41	4386.85	4471	4219.51	4376.45	4289.14	4308.21	4230.73	4448.48	4260.71	4512.94	4123.81	4098.85	4160.9	4200.51	4248.66	4209.3	4300.38	4381.53	4352.73	4528.24	4339.24	4543.4	4227.65
33.4199	4104.26	4381.91	4461.2	4210.19	4371.61	4280.88	4311.14	4225.15	4452.04	4260.57	4506.84	4124.44	4096.02	4160.77	4199.2	4243.09	4207.11	4297.27	4378.65	4345.85	4524.73	4331.39	4547.37	4218.19
33.474	4097.29	4379.07	4451.75	4214.64	4364.89	4278.72	4308.4	4222.03	4442.89	4267.28	4506.08	4123.18	4090.76	4158.19	4194.56	4236.03	4203.15	4294.38	4370.17	4340.66	4526.33	4324.54	4547.43	4215.73
33.5281	4096.14	4370.92	4446.79	4207.6	4358.15	4275.18	4302.71	4222.02	4436.04	4264.82	4506.76	4120.78	4089.32	4155.4	4190.56	4232.87	4197.51	4291.3	4364.98	4335.84	4523.28	4326.61	4536.56	4218.79
33.5823	4093.95	4362.26	4441.7	4199.69	4346.33	4271.87	4303.76	4221.26	4436.43	4263.29	4501.64	4119.64	4085.96	4149.28	4188.09	4233.17	4194.74	4286.66	4363.61	4329.18	4515.54	4323.88	4530.58	4212.8
33.6364	4091.21	4364.04	4437.41	4199.74	4342.48	4268.52	4300.57	4211.77	4431.9	4256.51	4496.45	4118.73	4081.68	4144	4183.98	4228.59	4192.82	4286.64	4360.72	4328.52	4509.96	4322.92	4525.86	4210.34
33.6905	4080.86	4366.67	4428.48	4197.07	4346.72	4263.81	4295.78	4204.88	4423.19	4249.31	4491.63	4113.95	4078.66	4141.26	4179.91	4225.14	4186.12	4287.31	4363.28	4324.13	4509.41	4315.37	4520.89	4210.08
33.7446	4082	4362.55	4427.67	4192.27	4346	4257.18	4293.7	4202.88	4416.87	4247.42	4489.14	4103.94	4074.17	4135.8	4176.41	4220.94	4181.02	4280.47	4363.63	4321.14	4508.73	4306.57	4517.78	4204.45
33.7987	4075.89	4363.07	4430.52	4183.3	4338.43	4252.11	4290.53	4205.43	4418.41	4249.04	4484.67	4099.86	4071.34	4130.52	4170.81	4215.56	4179.48	4273.85	4356.2	4317.37	4509.53	4304.32	4515.85	4200.93
33.8528	4073.77	4355.99	4425.21	4182.78	4333.9	4249.54	4284.77	4204.02	4417.73	4247.53	4475.73	4096.71	4070.51	4129	4167.22	4213.18	4174.72	4272.43	4349.14	4314.38	4502.31	4303.4	4513.44	4203.09
33.9069	4073.19	4352.77	4418.22	4178.35	4332.36	4245.54	4284.28	4198.35	4415.15	4244.13	4474.95	4094.09	4066.85	4125.5	4169.43	4208.29	4169.86	4267.32	4349.07	4310.76	4491.66	4301.8	4514.3	4204.89
33.961	4070.42	4352.96	4411.13	4177.74	4327.85	4241.12	4278.71	4192.86	4412.37	4241.63	4477.32	4091.68	4066.04	4121.6	4166.36	4203.27	4162.3	4259.98	4343.97	4309.63	4492.24	4295.53	4511.32	4197.1
34.0152	4064.88	4349.3	4405.84	4172.97	4322.05	4234.77	4275.23	4190.02	4402.11	4238.66	4476.39	4086.26	4064.95	4120.03	4159.38	4199.41	4158.6	4256.05	4337.21	4303.63	4485.19	4294.36	4503.27	4193.01
34.0693	4060.3	4344.36	4405.07	4168.45	4319.03	4230.92	4274.16	4191.13	4396.54	4229.65	4469.66	4084.12	4059.58	4116.83	4154.99	4195.42	4157.62	4255.98	4340.4	4295.32	4480.91	4290.71	4499.75	4191.72
34.1234	4059.44	4341.13	4402.56	4168.01	4314.9	4232.13	4269	4191.14	4395.8	4223.76	4461.74	4087.01	4056.46	4111.52	4154.37	4195.72	4152.13	4253.08	4339.21	4297.05	4481.08	4286	4493.27	4187.59
34.1775	4056.49	4339.94	4401.58	4158.88	4307.53	4231.01	4268.61	4189.7	4391.48	4222.73	4462.5	4084.72	4049.13	4106.56	4156.24	4196.85	4146.83	4249.89	4332.99	4295.23	4474.86	4287.97	4487.33	4185.42
34.2316	4050.07	4333.28	4403.85	4161.59	4308.19	4225.82	4266.16	4187.15	4391.24	4221.43	4460.93	4072.23	4047.28	4104.35	4151.97	4195.19	4144.53	4246.82	4330.81	4290.39	4473.12	4287.92	4487.43	4179.8
34.2857	4047.5	4332.66	4401.08	4157.67	4305.39	4225.56	4259.5	4179.67	4390.73	4224.91	4462.24	4068.07	4050.84	4105.35	4144.27	4188.63	4141.93	4238.65	4327.89	4288.47	4469.36	4283.41	4486.7	4181.09
34.3398	4039.91	4326.12	4394.4	4157.21	4298.77	4223.25	4253.5	4171.53	4386.56	4215.98	4463.1	4069.6	4043.58	4102.98	4136.95	4182.53	4139.63	4237.35	4320.4	4284.66	4468.32	4275.79	4485.02	4177.26
34.3939	4035.51	4323.27	4388.1	4146.7	4295.57	4218.68	4247.94	4177.45	4383.01	4207.09	4450.63	4068.73	4039.06	4096.02	4131.83	4178.11	4140.52	4233.22	4313.14	4277.69	4465.75	4273.38	4480.37	4167.42
34.4481	4036.03	4314.26	4385.68	4140.26	4291.04	4212.21	4243.17	4174.81	4377.11	4207.01	4447.8	4062.2	4034.6	4094.73	4131.2	4168.08	4134.75	4225.38	4312.34	4276.28	4455.43	4269	4479.02	4167.44
34.5022	4034.67	4313.45	4385.16	4143.47	4287.61	4208.73	4243.31	4165.54	4374.31	4206.05	4443.49	4060.73	4031.17	4095.23	4129.11	4172.38	4131.62	4223.71	4306.48	4273.44	4448.23	4264.11	4475.41	4162.11
34.5563	4031.98	4311.73	4376.65	4144.37	4283.08	4207.52	4234.35	4162.63	4371.37	4202.05	4435.89	4058.37	4027.48	4087.61	4123.15	4171.19	4130.51	4220.2	4305.96	4264.33	4442.41	4265.37	4472.79	4160.95
34.6104	4025.88	4309.14	4378.72	4140.07	4283.46	4200.63	4238.08	4153.64	4370.89	4193.08	4432.21	4056.12	4023.12	4084.06	4123.6	4168.23	4127.76	4216.03	4297.19	4263.03	4437.29	4265.69	4468.16	4156.31
34.6645	4023.69	4302.62	4377.51	4134.76	4278.77	4197.86	4236.62	4150.28	4367.57	4187.66	4426.27	4054.92	4021.03	4082.87	4120.9	4158.39	4118.72	4211.32	4287.61	4263.43	4430.98	4258.72	4464.83	4152.92
34.7186	4029.36	4302.98	4365.12	4131.39	4276.49	4197.85	4231.69	4152.97	4357.22	4192.37	4427	4058.66	4010.03	4073.68	4115.84	4156.26	4110.04	4208.66	4288.3	4262.72	4435.5	4257.13	4469.69	4154.44
34.7727	4029.34	4300.54	4358.11	4126.54	4268.93	4194.23	4228.77	4149.04	4349.69	4188.44	4424.78	4055.69	4006.8	4076.9	4115.58	4152.15	4114.03	4204.14	4284.37	4254.25	4436.36	4255.52	4457	4149.81
34.8268	4020.39	4287.23	4362.38	4126.15	4272.34	4184.72	4221.18	4138.09	4355.13	4190.82	4420.37	4048.63	4015.56	4070.78	4115.52	4149.07	4109.35	4198.56	4282.17	4246.97	4432.89	4250.59	4457.31	4149.01
34.881	4024	4285.95	4360.05	4122.01	4267.89	4182.44	4215.23	4135.98	4346.24	4186.63	4417.8	4048.75	4009.81	4066.41	4114.96	4145.69	4102.42	4196.94	4276.74	4246.1	4424.04	4244.37	4453.08	4150.73
34.9351	4016.35	4293.54	4354.8	4119.41	4250.58	4177.35	4213.94	4129.6	4347.54	4179.61	4413.25	4047.98	4002.3	4056.71	4107.83	4140.84	4097.38	4196.3	4266.78	4243.45	4421.01	4237.22	4444.35	4149.36
34.9892	4014.42	4288.44	4350.82	4122.45	4251.88	4178.32	4212.7	4122.97	4342.59	4170.95	4407.84	4042.04	4002.9	4055.14	4103.01	4135.8	4093.64	4197.17	4267.2	4242.06	4417.53	4238.95	4446.2	4144.17
35.0433	4009.76	4281.3	4343.33	4107.85	4251.79	4167.64	4210.77	4126.74	4340.27	4169.59	4408.66	4035.69	4002.32	4061.31	4099.78	4133.38	4096.43	4195.56	4269.73	4237.15	4414.7	4229.88	4441.65	4138.73
35.0974	4006.66	4279.32	4343.01	4107.81	4246.93	4158.81	4207.82	4122.59	4341.46	4168.63	4405.33	4032.59	3998.1	4057.4	4095.1	4129.24	4091.3	4182.17	4264.27	4238.22	4414.77	4227.44	4431.53	4135.98
35.1515	4000.18	4278.34	4337.59	4103.11	4246.65	4159.81	4207.12	4119.68	4332.72	4169.1	4396.96	4029.2	3993.81	4052.22	4091.3	4127.79	4090.65	4181.3	4256.55	4236.38	4408.62	4229.57	4432.99	4134.29
35.2056	3992.81	4275.29	4337.94	4091.22	4241.38	4152.64	4201.87	4120.09	4333.83	4163.25	4399.54	4032.24	3993.07	4039.6	4090.23	4120.27	4083.47	4181.7	4246.95	4236.36	4398.3	4226.01	4435.02	4134.6
35.2597	3994.66	4272.59	4326.68	4091.18	4227.18	4155.21	4196.18	4110.55	4329.74	4162.87	4391.71	4020.88	3992.8	4040.65	4085.7	4118.27	4068.48	4164.59	4252.06	4224.06	4397.09	4222.01	4430.42	4121.92
35.3139	3994.87	4272.52	4322.02	4086.97	4223.16	4150.72	4192.86	4102.74	4327.62	4154.42	4387.1	4023.23	3994.45	4040.14	4087.66	4113.17	4065.88	4168.11	4241.19	4223.57	4390.43	4218.9	4425.64	4119.28
35.368	3992.82	4268.57	4317.36	4095.49	4227.26	4142.97	4189.28	4109.95	4327.18	4155.86	4385.22	4022.51	3982.72	4035.81	4085.61	4116.82	4070.58	4169.83	4240.56	4214.44	4389.54	4214.88	4422.48	4118.58
35.4221	3987.7	4265.37	4314.38	4090.56	4225.79	4140.23	4180.7	4108.19	4316.28	4147.79	4376.92	4019.76	3970.21	4034.53	4079.56	4115.85	4070.13	4171.87	4241.73	4212.28	4381.42	4212.8	4416.62	4111.84
35.4762	3981.11	4255.41	4316.12	4078.61	4227.59	4138.81	4180.98	4100.69	4316.4	4151.03	4385.26	4008.38	3972.92	4028.82	4072.06	4106.79	4068.44	4158.83	4234.44	4211.59	4373.93	4213.87	4409.1	4106.76
35.5303	3977.7	4247.53	4315.97	4081.52	4218.94	4134.94	4182.63	4098.11	4308.75	4146.61	4381.39	4004.34	3970.21	4024.05	4070.22	4100.73	4069.25	4150.54	4238.38	4209.48	4365.23	4216.14	4406.2	4103.49
35.5844	3973.87	4245.81	4309.48	4078.07	4213.81	4130.57	4184.88	4098.45	4308.05	4139.51	4378.52	4001.66	3970.48	4021.78	4065.3	4104.01	4058.19	4147.64	4228.12	4204.96	4362.03	4211.75	4404.48	4104.18
35.6385	3967.64	4243.27	4300.77	4074.49	4206.88	4124.98	4172.66	4093.26	4307.22	4139.35	4374.84	3996.87	3967.89	4019.16	4062.91	4090.96	4059.26	4142.64	4226.47	4200.06	4348.84	4199.11	4404.32	4106.9
35.6926	3960.24	4238.65	4305.91	4064.82	4212.86	4128.5	4167.46	4090.81	4306.18	4130.68	4371.7	4001.75	3958.82	4017.44	4058.32	4093.85	4049.33	4144.46	4220.71	4194.74	4340.66	4193.76	4403.65	4095.55
35.7468	3965.44	4231.92	4302.54	4052.57	4206.66	4120.49	4157.8	4082.9	4299.7	4130.61	4370.91	3995.17	3946.54	4018.58	4062.66	4091.34	4054.21	4136.04	4221.33	4189.56	4336.32	4192.58	4394.92	4097.76
35.8009	3964.58	4233.4	4298.6	4058.95	4195.65	4123.54	4159.79	4081.11	4292.76	4129.58	4358.77	3993.91	3950.18	4018.23	4052.59	4085.06	4047.89	4139.06	4218.41	4193.61	4315.59	4181.6	4396.99	4095.57
35.855	3962.69	4229.06	4293.48	4051.32	4194.5	4123.04	4155.19	4073.43	4290.65	4129.67	4352.71	3987.69	3947.26	4008.77	4053.25	4082.14	4044.71	4142.01	4218.22	4195.47	4306.15	4184.86	4392.09	4091.35
35.9091	3957.32	4228.96	4293.1	4060.55	4195.13	4116.66	4155.39	4078.91	4296.01	4110.93	4355.56	3989.98	3953.25	4005.54	4052.17	4075.87	4042.66	4135.49	4202.44	4188.83	4301.7	4177.79	4396.21	4087.41
35.9632	3952.86	4223.18	4285.81	4057.64	4188.19	4111.07	4149.06	4071.28	4292.16	4112.01	4349.97	3988.15	3950.53	4001.68	4040.54	4074.83	4035.83	4129.45	4204.62	4182.52	4293.03	4174.11	4387.76	4081.57
36.0173	3956.04	4223.95	4281.92	4049.6	4183.67	4110.19	4150.56	4065.13	4283.81	4117.98	4347.15	3986.9	3936.05	3999.4	4046.59	4070.54	4034.22	4121.87	4197.44	4180.46	4277.21	4166.01	4386.61	4079.15
36.0714	3954.34	4216.43	4287.97	4043.1	4183.36	4101.69	4142.21	4062.88	4274.29	4111.39	4341.71	3992.59	3935.04	3998.95	4036.6	4067.07	4027.59	4119.33	4196.11	4181.32	4275.7	4172.03	4379.81	4081.3
36.1255	3944.09	4205.65	4277.89	4047.85	4179.83	4098.86	4138.03	4058.59	4284.16	4108.89	4339.72	3983.83	3935.75	3993.66	4039.44	4058.75	4031.69	4114.83	4192.07	4174.23	4259.08	4164.98	4376.7	4076.89
36.1797	3947.97	4204.54	4273.23	4045.62	4174.32	4100.29	4132.61	4054.75	4278.03	4103.66	4336.02	3975.04	3933.17	3982.27	4034.03	4057.99	4024.55	4115.96	4183.38	4167.47	4240.63	4166.59	4377.05	4067.39
36.2338	3949.55	4204.76	4270.59	4043.68	4165.56	4091.03	4132.43	4047.02	4267.67	4102.42	4335.65	3976.05	3930.33	3981.67	4039.01	4052.07	4016.23	4110.94	4185.84	4160.11	4228.49	4153.61	4374.97	4064.83
36.2879	3937.72	4203.9	4265.47	4040.77	4165.84	4083.5	4136.37	4040.67	4267.86	4100.71	4324.99	3966.78	3921.67	3976.83	4030.4	4049.23	4013.07	4110.87	4180.21	4161.65	4215.49	4158.24	4368.96	4065.93
36.342	3933.16	4204.17	4265.53	4035.13	4162.77	4084.42	4124.88	4043.36	4262.24	4093.28	4325.11	3965.12	3922.66	3977.51	4017.32	4052.92	4010.34	4098.15	4175.62	4153.46	4199.75	4145.41	4361.5	4062.15
36.3961	3929.26	4198.55	4265.96	4028.69	4162.35	4081.39	4119.27	4039.77	4257.65	4095.61	4329.38	3961.03	3922.98	3975.38	4022.87	4046.2	4012.07	4097.26	4172.86	4154.09	4194.75	4143.65	4358.2	4060.62
36.4502	3932.34	4197	4251.67	4028.42	4149.48	4082.04	4119.67	4038.27	4257.07	4085.01	4325.67	3963.13	3916.98	3969.93	4010.96	4039.55	4002.08	4092.77	4167.72	4150.03	4192.6	4143.59	4358.41	4056.6
36.5043	3933.01	4189.51	4252.1	4019.5	4147.06	4079.05	4113.15	4035.77	4251.81	4085.99	4320.28	3959.92	3916.46	3964.78	4011.5	4034.47	3999.16	4092.05	4165.68	4151.13	4182.36	4141.22	4360.72	4055.95
36.5584	3924.7	4194.09	4247.8	4012.56	4141.12	4064.96	4111.31	4037.42	4252.68	4089.03	4318.25	3958.46	3913.89	3964.62	4008.57	4037.57	3991.73	4082.54	4170.42	4144.96	4182.97	4125.11	4360.27	4047.05
36.6126	3919.77	4189.73	4235.04	4016.36	4138.76	4065.09	4106.43	4032.78	4251.38	4079.81	4315.48	3955.43	3909.15	3968.85	4006.57	4032.56	3993.12	4086.89	4166.18	4147.38	4187.98	4133.28	4349.47	4048.73
36.6667	3922.98	4183.55	4234.38	4004.33	4138.41	4058.37	4110.77	4031.55	4238.87	4074.88	4303.69	3952.09	3908.7	3960.26	4001.79	4026.92	3989.03	4078.96	4157.83	4131.81	4186.25	4126.69	4351.42	4045.22
36.7208	3921.25	4179.63	4234.97	4005.85	4136.37	4054.08	4101.93	4025.58	4237.59	4073.61	4304.61	3951.7	3901.12	3957.31	3997.47	4023.93	3990.74	4076.89	4154.92	4128	4193.21	4124.15	4340.29	4041
36.7749	3910.44	4174.7	4226.64	3998.65	4127.51	4057.5	4102.75	4022.99	4227.16	4067.16	4307.25	3947.49	3899.79	3951.69	3998.61	4024.25	3988.48	4075.05	4157.06	4130.71	4189.76	4119.83	4332.07	4037.38
36.829	3909.44	4168.14	4220.87	3996.29	4126.06	4055.15	4094.14	4019.34	4222.39	4065.9	4304.99	3942.34	3894.07	3947.87	3996.55	4019.37	3988.61	4070.45	4151.7	4120.48	4183.03	4120.47	4330	4035.53
36.8831	3894.34	4167.49	4224.76	3991.6	4125.86	4049.52	4096.66	4019.53	4234.17	4059.31	4294.92	3930.39	3892.49	3950.66	3990.6	4017.38	3978	4065.35	4141.65	4122.85	4184.57	4120.66	4324.81	4029.25
36.9372	3890.75	4159.61	4219.02	3989.49	4117.29	4044.13	4089.03	4015.1	4225.69	4056.05	4295.87	3933.42	3889.54	3946.69	3985.61	4008.97	3971.93	4065.56	4142.76	4120.21	4183.06	4108.85	4332.22	4027.53
36.9913	3889.93	4162.53	4222.33	3979.89	4114.84	4041.93	4082.42	4009.19	4220.62	4053.05	4297.89	3926.63	3888.03	3944.07	3977.22	4005.97	3965.98	4053.53	4135.5	4113.6	4189.5	4108.39	4321.78	4022.05
37.0455	3893.07	4160.29	4219.07	3979.4	4113.1	4036.89	4078.75	4003.79	4216.08	4051.18	4292.22	3930.75	3883.48	3947.33	3982.22	4013.28	3971.14	4047.89	4138.82	4111.04	4192.87	4108.3	4319.18	4020.06
37.0996	3892.59	4158.03	4222.43	3986.9	4112.33	4041.85	4071.89	4009.72	4217.03	4050.04	4282.5	3926.61	3887.77	3941.76	3971.43	3997.38	3967.86	4047.6	4125.18	4107.26	4183.63	4102.06	4309.41	4015.81
37.1537	3889.47	4147.51	4215.14	3981.77	4102.55	4039.39	4069.89	3999.26	4209.33	4045.37	4281.13	3914.64	3880.15	3928.32	3966.99	3999.55	3966.05	4047.53	4127.68	4106.74	4190.61	4097.69	4306.64	4020.53
37.2078	3885.33	4144.18	4213.47	3970.99	4097.42	4030.86	4065.32	3992.06	4215.08	4035.06	4276.51	3920.41	3872.55	3935.26	3967.63	3997.2	3954.91	4040.37	4124.58	4108.25	4191.08	4091.38	4307.62	4002.69
37.2619	3877.62	4143.67	4202.2	3966.47	4094.9	4021.49	4059.7	3984.31	4210.03	4037.23	4268.65	3920.9	3868.54	3927.17	3965.01	3993.41	3954.51	4039.35	4117.79	4109.06	4206.72	4088.94	4310.24	4001.36
37.316	3877.5	4139.58	4200.73	3969.96	4095.39	4025.49	4061.42	3996.87	4201.88	4034.11	4269.62	3908.33	3863.12	3926.71	3957.99	3993.9	3947.6	4039.02	4113.8	4106.39	4206.02	4086.14	4308.98	3995.85
37.3701	3880.06	4134.68	4200.86	3961.88	4089.58	4015.61	4055.9	3996.17	4193.42	4033.13	4267.04	3913.78	3854.7	3923.45	3953.92	3987.97	3952.18	4032.53	4108.43	4092.62	4213.55	4076.44	4295.1	3998.52
37.4242	3871.83	4127.89	4191.17	3965.15	4089.59	4015.33	4055.87	3980.09	4200.91	4025.93	4261.71	3906.19	3856.52	3916.36	3951.89	3979.25	3948.29	4028.48	4107.41	4087.26	4207.16	4072.95	4288.48	3996.99
37.4784	3870.1	4128.65	4187.68	3960.34	4088.03	4014.61	4052.95	3978.66	4195.59	4026.49	4260.47	3903.96	3852.64	3913.34	3953.59	3979.89	3943.43	4030.09	4102.3	4088.13	4215.66	4075.43	4285.73	3993.57
37.5325	3872.91	4125.47	4189.84	3961.11	4084.77	4007.53	4050.34	3972.44	4190.53	4029.47	4258.58	3900.72	3856.2	3908.97	3953.62	3977.97	3942.96	4027.14	4101.45	4079.33	4224.11	4073.08	4288.93	3981.67
37.5866	3866.99	4119.25	4187.08	3954.75	4083.49	4003.03	4048.63	3968.52	4191.08	4015.54	4251.44	3896.33	3851.05	3907.77	3943.98	3972.28	3937.58	4022.05	4095.66	4076.71	4231.4	4066.14	4283.67	3981.23
37.6407	3857.35	4122.36	4172.31	3956.11	4079.08	3993.92	4040.47	3972.98	4187.23	4006.21	4245.43	3895.1	3845.95	3907.32	3939.59	3973.72	3936.78	4019.31	4094.67	4070.44	4232.6	4063.39	4278.85	3979.01
37.6948	3855.62	4117.59	4175.08	3943.83	4075.44	3993.64	4035.39	3967.96	4182.17	4009.26	4240.89	3889.95	3842.76	3899.31	3937.11	3965.39	3927.4	4015.09	4096.69	4075.32	4236.58	4054.92	4276.79	3981.59
37.7489	3848.87	4112.51	4176.85	3942.76	4070.05	3996.17	4042.29	3968.41	4178.43	4009.42	4242.99	3888.33	3839.86	3895.24	3938.74	3961.25	3924.67	4011.95	4087.66	4068.6	4238.03	4057.82	4269.28	3974.15
37.803	3845.91	4102.09	4165.81	3934.39	4061.83	3987.96	4039.39	3962.05	4175.83	4007.71	4235.36	3883.56	3846.78	3889.51	3935.23	3960.25	3919.22	4006.77	4084.18	4065.33	4235.43	4059.48	4267.26	3979.15
37.8571	3844.92	4101.57	4161.59	3931.37	4061.19	3987.5	4033.85	3959.79	4175.02	4000.17	4235.97	3878.09	3837.09	3887.61	3928.67	3956.71	3919.74	4000.55	4073.52	4055.03	4238.84	4053.67	4264.19	3975.83
37.9113	3841.14	4102.18	4160.62	3933.45	4059.7	3979.91	4030.98	3950.5	4164.31	3996.79	4233.61	3875.25	3837	3887.5	3928.78	3958.94	3916.33	3997.13	4075.53	4055.23	4237.25	4051.71	4260.01	3969.21
37.9654	3839.2	4101.68	4158.7	3929.83	4052.02	3982.7	4022.35	3944.78	4149.81	3993.26	4227.34	3874.7	3834.88	3888.67	3925.22	3959.52	3916.71	3994.24	4075.46	4046.59	4237.54	4043.8	4249.2	3961
38.0195	3836.84	4094.79	4157.96	3925.07	4052.61	3977.42	4017.65	3946.9	4149.22	3986.29	4223.09	3873.89	3829.64	3882.99	3924.04	3951.19	3911.21	3989.67	4070.55	4049.87	4232.17	4041.75	4246.16	3962.73
38.0736	3832.51	4088.15	4154.48	3925.07	4057.51	3975.25	4014.26	3947.37	4150.99	3988.66	4222.4	3869.74	3826.89	3883.71	3914.4	3943.39	3907.7	3989.35	4068.84	4046.02	4234.68	4046.96	4249.67	3956.93
38.1277	3834.91	4089.38	4148.35	3916.78	4050.92	3970.01	4008.14	3940.21	4152.43	3982.78	4221.93	3861.37	3823.73	3878.67	3916.24	3939.98	3905.71	3986.8	4062.66	4047.98	4230.69	4046.51	4247.54	3954.93
38.1818	3822.55	4086.58	4145.86	3921.44	4047.13	3976.17	4011.1	3942.64	4145.12	3982.76	4218.53	3859.53	3821.46	3867.74	3913.01	3935.39	3903.96	3976.42	4056.66	4041.82	4223.34	4043.19	4238.49	3952.96
38.2359	3820.18	4086.98	4142.27	3915.41	4040.51	3967.23	4008.18	3933.92	4143.63	3976.91	4210.71	3858.84	3814.37	3868.41	3905.31	3934.35	3904.2	3972.45	4053.14	4032.92	4228.34	4034.84	4234.8	3947.33
38.29	3815.3	4081.71	4144.92	3900.41	4032.04	3958.32	4005.21	3929.48	4138.67	3974.78	4212.74	3854.02	3810.72	3875.08	3904.88	3934.51	3896.99	3968.79	4048.81	4029.81	4231.29	4023.65	4237.61	3948.27
38.3442	3817.46	4077.64	4140.9	3896.53	4033.82	3955.48	3994.61	3925.4	4135.34	3969.82	4205.45	3849.54	3808.87	3864.65	3902.08	3928.51	3897.16	3966.71	4039.78	4029.48	4230.42	4021.1	4232.85	3942.46
38.3983	3820.42	4072.63	4132.84	3904.25	4034.35	3953.26	3985.39	3919.32	4128.06	3965.95	4195.53	3851.23	3802.31	3858.36	3899.92	3923.29	3894.1	3962.77	4041.46	4024.12	4225.93	4018.44	4226.78	3937.61
38.4524	3815.82	4071.99	4129.96	3898.15	4027.15	3954.63	3985.05	3917.92	4125.91	3963.7	4193.21	3849.02	3798.91	3859.41	3894.55	3918.73	3886.21	3957.9	4041.63	4023.86	4222.88	4016.57	4222.34	3935.36
38.5065	3809.7	4065.65	4133.2	3898.39	4023.96	3947.95	3987.16	3914.79	4127.56	3956.88	4192.62	3842.37	3797.47	3858.94	3894.47	3918.84	3883.98	3961.52	4034.35	4026.5	4226.85	4009.95	4219.39	3934.59
38.5606	3806.82	4062.66	4127.15	3892.81	4020.6	3938.87	3984.33	3909.63	4125.36	3950.98	4186.53	3839.15	3792.17	3853.41	3893.03	3918.22	3883.56	3962.83	4032.12	4017.4	4227.16	4004.99	4220.51	3932.78
38.6147	3807.75	4063.46	4119.35	3885.52	4017.03	3941.77	3980.32	3904.15	4126.44	3950.32	4182.26	3837.63	3785.38	3845.6	3885.81	3910.35	3873.87	3951.51	4029.81	4006.87	4220.21	3999.11	4221.17	3925.18
38.6688	3803.82	4055.91	4120.22	3880.19	4014.58	3938.36	3976.99	3903.23	4118.25	3950.25	4180.11	3834.47	3786.52	3846.56	3885.59	3905.47	3869.99	3943.86	4027.47	4005.9	4221.71	4000.66	4210.49	3923.2
38.7229	3799.7	4053.5	4117.85	3885.43	4010.93	3933.7	3975.37	3899.79	4110.82	3947.31	4177.9	3833.44	3789.38	3852.31	3880.18	3900.4	3865.74	3942.78	4020.57	4004.64	4220.59	4002.94	4200.53	3919.24
38.7771	3796.78	4050.25	4110.2	3886.52	4003.53	3932.66	3974.79	3897.76	4108.56	3942.68	4172.94	3827.11	3783.97	3845.19	3876.06	3899.16	3862.58	3941.14	4013.28	3997.83	4213.87	3998.56	4199.31	3914.4
38.8312	3794.5	4051.75	4107.62	3878.38	4001.03	3928.8	3969.88	3893.55	4100.81	3940.15	4176.4	3819.78	3782.58	3839.04	3880.44	3899.19	3862.43	3939.6	4014.22	3995.39	4210.79	3988.82	4194.43	3914.58
38.8853	3790.11	4051.47	4103.47	3873.85	4003.95	3926.49	3966.1	3886.35	4100.51	3937.74	4173.4	3816.33	3779.07	3838.27	3874.95	3894.88	3857.04	3934.4	4012.33	3995.53	4211.71	3982.07	4191.48	3912.43
38.9394	3785.47	4046.15	4099.25	3875.03	4001.49	3921.52	3965.27	3886.08	4099.72	3933.7	4159.57	3815.94	3771.01	3834.69	3867.93	3891.15	3853.37	3928.31	4009.48	3991.27	4208.83	3980.05	4190.07	3909.8
38.9935	3781.83	4043.21	4096.05	3867.41	3990.76	3916.44	3962.63	3886.05	4093.91	3934.85	4156.1	3814.16	3770.02	3828.78	3864.1	3883.57	3849.23	3925.67	4004.95	3987.17	4207.31	3976.03	4182.4	3908.08
39.0476	3779.38	4039.21	4093.5	3860.81	3986.53	3914.78	3957.39	3882.02	4089.81	3932.83	4156.45	3807.93	3771.17	3823.85	3861.16	3880.08	3845.46	3923.33	3999.44	3983.7	4207.4	3977.14	4181.59	3906.7
39.1017	3781	4031.78	4090.91	3863.32	3987.6	3910.37	3948.59	3879.81	4084.28	3924.16	4154.19	3801.57	3774.26	3821.77	3862.11	3881.96	3847	3922.25	3997.88	3980.83	4201.23	3975.24	4181.83	3902.33
39.1558	3779.5	4028.87	4082.69	3858.76	3982.95	3905.51	3943.57	3876.8	4080.59	3921.7	4152.48	3800.63	3772.13	3820.48	3860.13	3882.02	3839.68	3920.23	3995.79	3976.03	4195.18	3965.17	4175.8	3899.78
39.21	3774.64	4030.92	4085.21	3855.78	3985.24	3898.96	3942.45	3872.51	4076.49	3919.29	4148.96	3801.13	3759.97	3818.61	3856.82	3885.04	3831.97	3917.6	3993.7	3972.68	4188.76	3963.06	4173.26	3898.74
39.2641	3771.07	4029.68	4086.08	3853.63	3985.7	3895.73	3940.63	3871.86	4078.55	3914.66	4145.17	3794.18	3756.33	3815.54	3854.37	3883.48	3836.01	3915.87	3989.67	3973.74	4185.83	3963.14	4170.19	3890.62
39.3182	3765.87	4027.74	4080.64	3852.57	3979.9	3895.34	3940.12	3870.2	4073.5	3910.01	4141.25	3789.93	3756.83	3813.91	3849.75	3874.63	3831.21	3908.09	3987.14	3970.29	4184.92	3957.96	4163.55	3883.93
39.3723	3766	4023.37	4072.37	3847.01	3977.23	3892.02	3934.01	3866.04	4061.55	3902.29	4133.34	3784.97	3752.43	3808.33	3843.92	3868.77	3824.49	3904.51	3986.76	3965.82	4184.28	3958.11	4157.39	3881.2
39.4264	3762.86	4017.58	4075.78	3843.88	3973.12	3887.67	3928.24	3860.93	4067.59	3903.28	4135.8	3785.44	3749.3	3808.72	3840.58	3867.32	3815.53	3901.52	3985.23	3961.61	4182.82	3955.83	4159.33	3881.06
39.4805	3757.22	4010.38	4068.2	3833.97	3965	3886.53	3924.24	3857.44	4060.37	3904.06	4138.46	3779.37	3748.42	3806.85	3838.68	3862.39	3814.62	3892.23	3978.9	3958.92	4182.92	3949.09	4155.27	3878.02
39.5346	3749.43	4007.68	4067.94	3839.4	3959.7	3880.23	3916.22	3857.4	4056.34	3895.79	4129.95	3778.96	3745.44	3809.08	3833.15	3857.64	3816.8	3894.61	3971.64	3950.1	4176.88	3941	4146.78	3872.13
39.5887	3744.9	3998.38	4064.91	3830.79	3953.16	3871.86	3910.01	3848.66	4054.78	3890.58	4123.55	3776.96	3739.35	3807.3	3829.76	3854.58	3815.57	3892.18	3967.64	3946.16	4170.79	3940.57	4147.11	3869.74
39.6429	3747.88	4002.5	4067.07	3827.18	3955.53	3868.6	3909.84	3846.82	4050.93	3887.39	4128.72	3770.59	3736.3	3798.06	3829.85	3850.12	3814.32	3882.62	3965.3	3949.08	4168.97	3941.37	4148.3	3869.03
39.697	3747.7	3998.49	4062.59	3825.62	3952.45	3864.46	3900.67	3842.42	4043.31	3882.4	4119.71	3772.68	3734.84	3795.02	3827.69	3844.41	3812.47	3879.03	3964.54	3946.87	4164.39	3939	4143.44	3866.09
39.7511	3743.77	4000.36	4063.86	3827.19	3949.99	3866.86	3906.31	3846.01	4042.78	3880.29	4109.21	3773.01	3735.73	3789.87	3824.65	3843.74	3808.51	3877.81	3961.58	3947.15	4156.28	3931.9	4134.46	3856.47
39.8052	3743.18	3996.44	4062.21	3824.25	3941.94	3864.47	3900.75	3839.64	4040.2	3880.62	4105.08	3761.27	3734.33	3784.77	3819.79	3841.34	3800.81	3876.44	3952.07	3951.76	4154.19	3927.73	4133.81	3853.32
39.8593	3735.22	3990.55	4055.29	3819.25	3942.43	3859.05	3896.36	3834.8	4041.03	3873.81	4108.72	3763.48	3724.51	3784.49	3817	3836.98	3797.55	3874.62	3952.52	3940.37	4153.4	3929.29	4132.27	3844.43
39.9134	3734.82	3984.28	4047.06	3810.26	3942.91	3853.19	3892.48	3824.86	4037.38	3870.13	4094.81	3759.59	3721.03	3778.05	3810.99	3831.82	3796.37	3870.23	3951.98	3931.24	4150.39	3921.6	4131.19	3844.36
39.9675	3730.96	3983.77	4047.27	3811.87	3935.79	3851.95	3890.41	3827.15	4032.43	3873.58	4097.09	3760.18	3716.42	3777.16	3809.96	3829.02	3792.56	3866.67	3940.28	3927.14	4143.79	3916.33	4126.49	3842.68
40.0216	3730.05	3977.15	4043.81	3804.5	3932.22	3846.32	3883.81	3818.6	4025.35	3868.1	4097.42	3758.99	3712.87	3772.87	3809.95	3824.79	3787.66	3863.99	3933.88	3923.27	4140.49	3916.19	4117.61	3841.72
40.0758	3727.89	3973.45	4032.01	3802.01	3922.71	3845.98	3884.92	3820.64	4025.85	3864.71	4099.62	3753.03	3715.85	3768.05	3800.66	3825.88	3784.87	3861.71	3933.02	3915.03	4139.65	3916.9	4111.74	3843.46
40.1299	3723.65	3973.53	4030.71	3802.68	3916.66	3838.37	3885.74	3811.94	4016.49	3856.85	4099.09	3746.95	3711.3	3765.35	3799.54	3822.85	3784.87	3865.65	3927.71	3917.24	4132.95	3912.58	4110.29	3832.74
40.184	3721.64	3965.63	4024.42	3800.15	3919.56	3840.06	3882.2	3804.12	4009.02	3859.91	4088.16	3739.56	3706.09	3764.94	3796.45	3823.62	3779.41	3855.11	3932.12	3912.86	4129.67	3896.91	4101.27	3825.73
40.2381	3713.47	3961.8	4021.35	3796.83	3919.68	3838.61	3881.18	3801.87	4009.1	3854.79	4083.56	3740.91	3704.01	3763.43	3796.82	3823.37	3773.02	3847.63	3934.14	3905.42	4124.69	3894.89	4096.36	3826.52
40.2922	3715.09	3964.73	4024.1	3791.71	3922.33	3839.11	3877.33	3808.81	4008.16	3854.08	4079.84	3734.29	3708.33	3759.85	3797.54	3813.88	3768.8	3851.84	3928.52	3901.73	4127.45	3900.54	4096.34	3826.07
40.3463	3717.11	3959.09	4021.14	3782.23	3909.67	3833.42	3862.72	3801.4	4004.53	3852.34	4069.07	3726.91	3697.38	3748.74	3788.19	3809.89	3767.42	3844.4	3919.1	3897.63	4116.24	3890.62	4088.25	3825.33
40.4004	3706.94	3956.84	4010.43	3781.63	3910.09	3826.76	3873.46	3804.8	4007.86	3841.25	4066.78	3728.84	3699.85	3748.51	3783.41	3802.62	3766.44	3840.39	3919.94	3895.72	4107.58	3886.64	4091.19	3825.64
40.4545	3704.54	3958.78	4001.67	3779.07	3902.19	3822.1	3863.71	3797.03	3998.79	3830.63	4068.74	3723.39	3700.39	3748.21	3782.96	3807.6	3762.45	3835.14	3915.89	3898.06	4099.13	3883.48	4089.05	3817.35
40.5087	3702.39	3954.66	3999.48	3778.56	3901.74	3817.13	3858.65	3794.16	3994.02	3835.82	4061.22	3716.09	3697.57	3746.89	3780.49	3797.03	3757.03	3835.08	3912.13	3888.21	4098.71	3883.41	4083.83	3809.49
40.5628	3700.73	3949.96	3997.15	3779.54	3901.12	3809.62	3850.6	3789.33	3983.59	3828.04	4054.22	3717.93	3686.2	3735.98	3779.76	3800.31	3752.61	3834.47	3913.9	3887.2	4091.49	3872.05	4076.86	3807.79
40.6169	3699.38	3950.61	3997.67	3772.94	3890.25	3808.37	3849.08	3796.12	3984.81	3827.27	4051.52	3711.48	3682.94	3737.43	3776.37	3799.5	3758.12	3825.04	3908.99	3883.16	4083.47	3872.75	4068.22	3805.58
40.671	3696.87	3942.91	3999.64	3772.52	3889.16	3804.82	3847.57	3791.61	3972.47	3824.63	4047.24	3702.39	3684.32	3730.77	3772.58	3798.68	3757.04	3828.51	3909.18	3877.17	4079.78	3868.19	4065.51	3803.03
40.7251	3687.67	3937.86	3993.82	3771.01	3895.75	3804.44	3847.08	3780.34	3980.46	3823.02	4040.3	3703.38	3686.85	3730.9	3772.43	3798.31	3743.17	3820.66	3900.06	3872.02	4078.43	3872.01	4064.62	3793.5
40.7792	3686.34	3936.62	3988.48	3766.92	3887.75	3799.85	3841.48	3779.63	3977.85	3821.98	4041.33	3691.57	3678.62	3725.84	3761.7	3791.73	3741.47	3815.54	3891.58	3866.72	4070.77	3857.84	4065.3	3799.17
40.8333	3681.13	3937.62	3992.38	3768.94	3892.74	3798.83	3843.11	3780.75	3975.27	3820.22	4038.94	3692.35	3677.59	3725.67	3759.01	3791.7	3741.91	3813.29	3886.8	3865.52	4069.71	3865.11	4064.57	3792.44
40.8874	3678.57	3931.22	3987.81	3760.47	3887.02	3792.27	3837.69	3769.28	3968.02	3812.37	4028.42	3686.11	3672.72	3725.47	3758.7	3788.95	3736.08	3817.22	3884.3	3858.89	4076.81	3856.17	4061.37	3785.58
40.9416	3678.47	3930.28	3980.8	3754.2	3885.43	3790.4	3831.72	3766.69	3960.32	3810.4	4031.76	3688.32	3670.15	3727.07	3758.03	3778.26	3738.14	3799.82	3880.84	3857	4055.53	3850.85	4053.52	3782.56
40.9957	3677.38	3923.08	3975.88	3753.26	3877.02	3790.03	3817.19	3757.44	3958.56	3798.44	4025.75	3686.77	3667.82	3718.37	3755.66	3775.71	3739.6	3796.89	3879.78	3858.8	4057.87	3849.61	4045.09	3784.8
41.0498	3679.95	3924.67	3978.41	3747.04	3874.33	3790.56	3821.51	3760.76	3956.81	3801.12	4023.09	3684.27	3671.02	3719.67	3751.53	3775.4	3736.38	3804.76	3875.11	3851.85	4055.22	3847.35	4046.49	3783.39
41.1039	3672.09	3918.01	3971.35	3744.59	3870.36	3787.78	3822.36	3755.8	3951.57	3789.79	4013.09	3679.06	3664.85	3710.41	3741.65	3774.39	3727.28	3800.55	3862.31	3860.79	4050.59	3838.52	4040.63	3781.35
41.158	3668.74	3915.18	3971.03	3750.97	3863.81	3784.92	3813.91	3749.02	3950.54	3794.84	4014.77	3675.92	3663.92	3706.02	3741.18	3760.29	3722.75	3792.69	3866.48	3851.62	4042.9	3838.82	4037.84	3774.16
41.2121	3668.52	3911.76	3964.74	3743.27	3866.22	3775.01	3812.54	3747.35	3945.34	3789.21	4008.64	3678.45	3649.94	3708.03	3743.98	3760.88	3712.59	3788.8	3861.96	3846.81	4041.2	3836.89	4039.7	3772.15
41.2662	3664.22	3913.18	3963.59	3733.88	3855.32	3771.03	3806.74	3741.58	3946.13	3784.98	4001.98	3673.63	3655.89	3701.66	3735.69	3754.99	3705.57	3788.8	3854.96	3833.51	4038.05	3829.5	4031.11	3757.52
41.3203	3664.99	3905.16	3961.58	3732.24	3848.31	3769.48	3803.57	3735.02	3938.5	3777.57	4000.07	3665.11	3654.91	3700.99	3737.78	3750.91	3705.67	3785.62	3847.69	3834.83	4039.19	3821.91	4027.62	3759.68
41.3745	3658.56	3908.17	3952.89	3734.87	3842.83	3767.09	3806.18	3731.76	3936.94	3777.3	3997.27	3667.51	3646.19	3695.65	3736.47	3751.42	3714.83	3784.05	3849.16	3830.72	4034.23	3825.11	4015.95	3748.13
41.4286	3655.07	3903.59	3950.37	3731.97	3844.35	3758.43	3800.27	3724.18	3932.4	3771.3	3987.12	3661.18	3640.76	3692.9	3729.9	3749.71	3702.36	3792.02	3844.79	3823.12	4030.77	3811.99	4015.62	3747.61
41.4827	3649.2	3896.14	3944.37	3727.9	3841.16	3756.41	3795.3	3722.17	3928.27	3772.78	3985.66	3652.86	3640.42	3681.1	3724.83	3746.08	3695.64	3777.76	3842.42	3821.95	4030.63	3809.39	4013.12	3750.38
41.5368	3647.57	3893.42	3942.22	3719.48	3837.86	3752.85	3792.83	3720.12	3920.08	3772.57	3981.29	3646.46	3636.83	3680.13	3718.73	3737.37	3699.59	3769.15	3839.1	3818.04	4033.31	3806.88	4007.65	3747.39
41.5909	3643.88	3889.13	3941.17	3718.86	3839.37	3749.7	3798.67	3721.93	3924.54	3769.42	3977.62	3645.72	3635.72	3682.41	3719.01	3739.12	3692.02	3765.63	3841.37	3817.71	4030.5	3808.15	4005.56	3736.46
41.645	3638.8	3883.94	3937.38	3716.5	3833.62	3748.3	3784.53	3716.53	3919.23	3764.77	3975.1	3642.95	3632.62	3677.33	3720.79	3735.34	3696.12	3764.91	3836.18	3816.31	4016.76	3807.48	4005.09	3741.4
41.6991	3639.51	3880.28	3929.56	3715.67	3829.93	3741.73	3786.67	3713.92	3915.59	3760.45	3974.88	3637.21	3632.2	3671.5	3710.11	3728.09	3690.55	3760	3827.72	3814.15	4016.14	3803.3	3998.74	3736.42
41.7532	3635.13	3876.43	3928.03	3708.92	3824.27	3741.31	3776.36	3708.26	3906.66	3755.05	3970.32	3632.77	3634.66	3668.75	3707.27	3721.98	3687	3754.88	3821.43	3810.68	4009.78	3796.57	3995.2	3738.14
41.8074	3633.1	3881.95	3924.88	3712.73	3819.96	3738.46	3777.8	3701.77	3901.82	3758.8	3961.13	3636.87	3626.52	3673.3	3704.77	3728.63	3682.28	3757.67	3822.41	3803.04	4007.73	3786.93	3988.97	3726.52
41.8615	3629.39	3880.85	3924.26	3708.65	3819.07	3734.43	3773.25	3700.59	3896.46	3747.07	3957.65	3631.11	3619.34	3669.49	3703.88	3728.72	3678.12	3755.83	3817.19	3796.97	3999.45	3777.85	3982.61	3724.14
41.9156	3628.2	3873.46	3921.57	3706.05	3819.77	3725.14	3769.71	3701.48	3899.33	3743.24	3957.99	3630.41	3620.05	3663.12	3698.91	3718.2	3676.33	3751.06	3814.2	3788.23	3989.55	3780.09	3983.28	3718.13
41.9697	3630.28	3870.51	3921.47	3698.46	3815.45	3724.66	3768.11	3700.51	3891.43	3739.04	3946.83	3626.66	3616.19	3656.69	3699	3718.72	3672.39	3749.17	3813.29	3792.36	3994.19	3776.86	3973.8	3720.52
42.0238	3623.2	3870.18	3918.27	3702.45	3815.26	3722.35	3763.58	3690.74	3886.31	3730.39	3953.42	3623.44	3611.99	3657.72	3693.77	3717.71	3671.52	3750.95	3809.02	3790.78	3994.47	3773.12	3964.49	3711.23
42.0779	3620.48	3862.91	3920.3	3695.89	3810.73	3724.27	3758.26	3691.76	3881.61	3732.18	3943.42	3612.97	3606.74	3654.68	3691.49	3713.13	3671.82	3744.6	3809.16	3789.79	3983.37	3772.71	3962.53	3710.52
42.132	3619.91	3857.8	3918.71	3694.4	3813.05	3723.14	3759.4	3687.4	3878.29	3723.78	3936.82	3605.16	3605.28	3649.74	3688.99	3710.68	3663.39	3731.47	3804.41	3779	3979.17	3765.45	3963.79	3699.24
42.1861	3614.92	3855.35	3910.96	3691.62	3807.27	3715.03	3754.63	3685.15	3878.54	3722.07	3934.39	3600.28	3600.63	3648.84	3683.47	3707.68	3657.01	3736.3	3792.15	3774.94	3972.83	3768.72	3963.41	3704.1
42.2403	3606.38	3857.12	3905.36	3685.09	3802.15	3717.32	3742.12	3681.16	3868.79	3721.05	3932.12	3603.95	3603.34	3645.06	3686.43	3704	3659.97	3723.94	3796.73	3772.79	3958.66	3759.31	3960.38	3703.01
42.2944	3610.95	3852.35	3901.21	3676.17	3797.8	3709.72	3739.82	3679.6	3867.24	3713.34	3929.05	3597.55	3593.88	3648.28	3677.04	3698.38	3661.2	3722.49	3796.25	3771.72	3957.73	3757.29	3960.58	3695.51
42.3485	3610.58	3850.06	3901.93	3677.38	3797.08	3706.97	3739	3678.14	3866.46	3709.15	3914.52	3594.51	3595.31	3660.28	3680	3703.03	3655.16	3723.11	3786.57	3764.6	3951.39	3747.8	3949.01	3684.96
42.4026	3608.95	3845.67	3892.12	3677.74	3793	3706.4	3731.36	3667.73	3856.78	3706.19	3914.57	3588.91	3585.06	3647.9	3675.61	3695.88	3656.31	3715.18	3778.15	3768.19	3941.83	3750.88	3944.06	3689.62
42.4567	3598.34	3844.76	3896.95	3681.15	3784.05	3704.34	3730.73	3667.72	3859.67	3701.18	3910	3590.28	3587.6	3636.92	3672.43	3686.12	3654.1	3715.75	3777.61	3762.72	3940.83	3744.45	3934.56	3680.94
42.5108	3595.82	3841.74	3885.98	3676.71	3781.76	3699.45	3725.62	3659.82	3857.96	3699.82	3908	3580.93	3586.09	3633.39	3669.31	3685.49	3645.8	3712.04	3775.58	3757.81	3932.06	3746.62	3935.32	3672.87
42.5649	3593.86	3835.17	3883.89	3675.21	3785.71	3701.82	3726.75	3656.85	3852.5	3696.06	3904.17	3575.89	3576.92	3631.6	3666.06	3689.09	3640.81	3708.65	3770.04	3753.82	3925.36	3737.01	3934.98	3676.05
42.619	3596.11	3826.77	3879.92	3668.83	3781.29	3692.26	3719.73	3649.08	3845.07	3692.86	3901.15	3575.92	3571.86	3628.99	3665.26	3683.32	3638.74	3701.91	3765.25	3750.41	3924.2	3730.92	3927.72	3669.98
42.6732	3589.97	3829.06	3885.11	3666.8	3780.96	3688.57	3718.59	3647.07	3844.54	3688.74	3901.04	3581.73	3572.79	3627.89	3659.69	3676.77	3631.8	3695.35	3754.81	3741.48	3918.36	3727.32	3922.33	3662.57
42.7273	3589.35	3828.34	3878.26	3663.33	3773.37	3683.06	3711.01	3641.44	3840.15	3681.64	3894.81	3566.81	3571.53	3624.22	3660.24	3675	3631.39	3697.48	3756.19	3742.89	3913.49	3724.93	3921.09	3656.48
42.7814	3591.15	3824.96	3879.24	3657.11	3768.09	3686.02	3707.03	3633.94	3832	3685.87	3890.24	3564.62	3567.95	3616.49	3662.34	3677.86	3628.64	3695.27	3756.01	3732.75	3908.84	3717.57	3917.26	3652.54
42.8355	3586.62	3824.53	3873.25	3657.47	3765.81	3679.15	3708.97	3627.37	3825.1	3676.52	3883.19	3560.03	3565.92	3617.31	3658.08	3666.17	3621.57	3697.36	3750.79	3732.17	3908.1	3710.4	3913.48	3650.81
42.8896	3582.71	3826.19	3866.58	3657.6	3767.09	3669.01	3702.96	3627.75	3822.94	3674.62	3886.11	3560.25	3560.79	3612.26	3649.35	3664.13	3621.02	3695.68	3747.54	3724.45	3903.96	3710	3914.24	3646.97
42.9437	3577.48	3817.66	3864.17	3651.09	3761.52	3666.37	3698.27	3625.47	3821	3669	3873.93	3550.43	3555.38	3609.71	3645.55	3661.29	3619.03	3687.09	3744.04	3722.65	3900.76	3706.21	3907.25	3645.38
42.9978	3578.86	3809.24	3856.82	3644.78	3748.48	3664.62	3699.44	3621.77	3820.01	3664.06	3869.75	3549.36	3550.46	3606.6	3637.27	3661.1	3613.4	3680.05	3740.85	3722.33	3891.89	3705.8	3902.06	3642.91
43.0519	3571.68	3804.48	3855.25	3637.45	3744.22	3664.79	3694.76	3619.82	3816.58	3658.39	3867.95	3544.85	3557.18	3599.78	3636.11	3656.04	3613.89	3674.17	3735.84	3717.07	3887.51	3703.8	3900.45	3643
43.1061	3570.65	3802.99	3852.11	3636.87	3743.63	3660.28	3688.63	3614.25	3808.03	3658.44	3867.75	3540.7	3555.84	3602.26	3637.96	3648.41	3607.07	3674	3735.15	3715.85	3887.95	3692.15	3897.77	3638.07
43.1602	3569.9	3799.42	3846.91	3635.64	3742.64	3656.49	3680.15	3611.2	3802.01	3652.85	3856.2	3539.68	3553.62	3604.84	3635.08	3646.48	3601.58	3667.21	3735.22	3714.36	3880.57	3686.53	3891.63	3632.35
43.2143	3557.6	3802.52	3850.77	3633.06	3737.37	3650.71	3682.98	3610.11	3793.26	3648.56	3856.45	3539.96	3549.78	3601.02	3626.42	3645.01	3604.63	3667.55	3733.63	3706.51	3872.6	3689.67	3883.96	3626.04
43.2684	3556.75	3796.04	3842.39	3628.52	3739.69	3645.34	3675.38	3605.29	3790.03	3640.76	3847.16	3533.71	3540.12	3596.4	3625.12	3642.96	3604.22	3666.82	3729.51	3697.26	3867.36	3685.7	3884.61	3624.35
43.3225	3554.92	3792.72	3842.45	3628.13	3737.07	3647.38	3673.66	3599.77	3780.69	3638.27	3841.08	3523.65	3539.09	3592.05	3621.43	3642.91	3596.22	3657.85	3724.59	3695	3865.82	3676.29	3870.42	3620.84
43.3766	3551.11	3790.49	3841.03	3622.91	3730.58	3647.05	3668.36	3599.51	3778.2	3634.32	3840.23	3521.32	3537.57	3588.04	3619.01	3637.83	3592.43	3656.6	3719.97	3693.81	3862.09	3677.11	3862.7	3614.48
43.4307	3546.83	3786.67	3840.61	3622.13	3734.67	3638.39	3665.37	3597.54	3779.73	3626.91	3837.68	3513.98	3530.95	3580.83	3612.69	3635.24	3591.75	3657.46	3717.44	3694.06	3855.95	3675.67	3860.29	3606.72
43.4848	3543.59	3784.78	3834.9	3618.77	3728.7	3634.84	3660.82	3590.85	3777.15	3625.47	3841.46	3511.06	3527.05	3580.45	3609.07	3633.24	3593.5	3651.64	3713.85	3694.74	3851	3671.44	3856.87	3602.18
43.539	3539.44	3781.34	3830.95	3614.75	3716.97	3633.66	3652.16	3590.8	3770.11	3621.64	3834.3	3507.84	3523.72	3580.24	3607.02	3631.27	3589.55	3647.11	3704.76	3689.01	3846.5	3664.39	3850.39	3595.35
43.5931	3533.41	3772.49	3826.74	3609.11	3715.4	3629.62	3647.88	3586.14	3768.98	3618.19	3825.08	3501.1	3521.29	3576.29	3603.5	3629.2	3584.62	3644.3	3699.53	3683.66	3845.31	3656	3843.8	3589.27
43.6472	3537.66	3769.77	3827.04	3604.68	3711.91	3628.2	3652.69	3578.28	3767.44	3618.33	3822.29	3499.08	3521.89	3579.21	3603.33	3625.3	3583.96	3638.88	3698.11	3680.61	3838.4	3652.1	3839.12	3584.37
43.7013	3533.06	3769.08	3824.08	3601.24	3711.08	3626.93	3651.44	3574.62	3763.9	3608.67	3815.93	3496.71	3516.78	3575.93	3603.86	3620.07	3587.55	3635.5	3694.72	3674.4	3833.27	3650.13	3834.41	3583.18
43.7554	3535.53	3770.42	3820.73	3602.6	3713.88	3625.91	3641.56	3574.93	3757.99	3605.72	3812.82	3490.3	3515.43	3569.66	3601.36	3617.28	3585.83	3635.03	3693.03	3669.56	3830.88	3646.33	3833.04	3582.52
43.8095	3531.01	3765.43	3815.67	3599.21	3711.61	3622.32	3633.17	3570.94	3752.28	3601.62	3810.13	3481.48	3516.83	3565.47	3593.76	3616.37	3576.72	3630.65	3690.7	3670.07	3820.63	3643.48	3829.23	3578.37
43.8636	3524.54	3759.04	3812.19	3594.05	3705.69	3617.85	3631.09	3564.15	3749.24	3590.53	3800.02	3476.64	3511.71	3560.66	3589.42	3610.65	3569.78	3627.64	3685.12	3669.12	3814.91	3641.33	3825.32	3573.58
43.9177	3524.65	3754.35	3811.42	3592.04	3698.24	3615.38	3631.17	3561.48	3743.16	3589.49	3793.26	3478.68	3506	3557.14	3593.46	3609.68	3567.37	3628.18	3680.57	3657.34	3817.81	3634.1	3827.13	3572.76
43.9719	3519.37	3751.87	3802.99	3587.5	3694.77	3613.26	3625.63	3558.73	3739.82	3590	3793.33	3476.02	3502.1	3555.7	3589.24	3606.6	3565.03	3623.94	3676.46	3649.89	3815.91	3627.26	3824.42	3569.41
44.026	3519.38	3747.23	3802.04	3585.11	3692.58	3609.93	3621.49	3552.19	3737.29	3582.64	3791.26	3471.78	3500.9	3554.51	3583.36	3598.16	3563.16	3617.79	3672.65	3651.75	3808.23	3621.76	3814.29	3560.85
44.0801	3522.6	3739.71	3801.95	3581.65	3690.45	3604.41	3620.1	3546.62	3730.88	3577.59	3789.75	3473.09	3502.28	3552.68	3583.36	3600.66	3560.12	3614.5	3668.64	3646.46	3800.93	3617.54	3804.68	3555.29
44.1342	3510.15	3746.53	3798.09	3581.98	3685.06	3597.96	3619.76	3544.59	3725.73	3572.5	3784.77	3467.67	3499.43	3551.64	3579.47	3600.34	3556.14	3614.76	3661.13	3640.67	3798.31	3617.26	3801.72	3550.73
44.1883	3508.77	3743.03	3796.41	3580.73	3679.83	3595.66	3611.12	3538.02	3719.66	3565.6	3778.01	3453.67	3496.61	3546.88	3576.81	3594.59	3553.82	3608.78	3657.7	3636.45	3794.08	3612.37	3798.86	3547.8
44.2424	3505.03	3737.68	3795.55	3572.9	3682.46	3595.23	3608.68	3528.06	3715.88	3568.02	3767.94	3444.76	3491.41	3542.72	3574.82	3591.35	3546.77	3603.75	3656.51	3631.12	3790.74	3603.37	3791.52	3541.74
44.2965	3497.57	3733.09	3795.61	3568.6	3679.48	3590.39	3612.78	3526.18	3712.28	3561.62	3762.53	3440.78	3484.44	3540.15	3568.78	3590.98	3544.39	3605.35	3653.72	3631.44	3789.17	3600.26	3784.68	3538.01
44.3506	3494.85	3736.04	3794.1	3574.59	3671.7	3583.61	3602.22	3523.65	3708.36	3563.1	3757.23	3444.36	3485.55	3538.78	3564.17	3589.01	3540.62	3598.61	3650.88	3625.5	3790.63	3600.41	3778.51	3535.93
44.4048	3489.12	3729.16	3789.87	3570.02	3666.92	3577.87	3595.2	3519.35	3707	3561.56	3752.47	3440.9	3482.45	3535.56	3562.61	3585.11	3539.54	3592.26	3645.23	3623.25	3785.07	3594.65	3777.77	3531.91
44.4589	3488.37	3724.8	3783.94	3566.17	3668.25	3577.62	3590.8	3521.78	3700.24	3550.41	3750.53	3436.93	3482.77	3530.81	3562.06	3580.29	3534.55	3587.53	3646.33	3616.68	3770.23	3586.5	3773.39	3529.53
44.513	3488.43	3719.44	3772.72	3557.85	3662.67	3574.14	3582.89	3517.06	3692.51	3544.83	3745.33	3433.25	3487.54	3531.38	3560.53	3579.37	3527.48	3579.41	3638.86	3608.75	3764.54	3583.76	3766.44	3521.97
44.5671	3490.28	3724.24	3777.11	3555.95	3665.45	3568.36	3582	3511.38	3684.65	3545.4	3739.61	3425.23	3480.07	3528.32	3552.99	3579.85	3524.68	3579.08	3635.39	3603.33	3766.43	3580.54	3760.8	3519.91
44.6212	3487.2	3718.84	3776.97	3551.66	3661.57	3560.77	3577.95	3510.03	3682.51	3534.35	3732.74	3422.58	3472.35	3525.04	3549.19	3577.41	3522.89	3579.15	3633.67	3599.77	3764.35	3579.4	3758.17	3513.94
44.6753	3482.43	3719.99	3764.9	3550.83	3659.39	3563.22	3577.41	3511.11	3675.95	3534.97	3732.83	3419.57	3470.08	3521.11	3545.8	3573.55	3519.75	3575.3	3629.37	3596.68	3757.44	3573.94	3751.83	3514.19
44.7294	3484.54	3714.26	3762.22	3550.81	3656.44	3558.61	3573.81	3509.6	3672.59	3531.81	3726.34	3413.3	3465.26	3518.09	3542.35	3566.7	3517.94	3571.01	3629.55	3597.17	3750.91	3566.82	3747.78	3508.39
44.7835	3472.45	3713.92	3762.14	3543.55	3656.17	3560.92	3570.04	3501.18	3668.66	3522.07	3727.84	3408.73	3463.12	3516.96	3542.66	3560.96	3513.39	3570.93	3623.77	3593.97	3747.73	3571.52	3744.81	3502.22
44.8377	3465.19	3705.82	3760.33	3539.15	3651.98	3554.95	3565	3493.61	3662.53	3512.87	3728.41	3402.79	3460.22	3511.43	3537.22	3559.25	3507.43	3568.03	3617.86	3587.65	3743.4	3567.99	3743.72	3497.63
44.8918	3466.48	3704.46	3753.51	3538.1	3646.71	3552.71	3566.24	3494.63	3662.66	3516.58	3721.12	3401.21	3459.26	3510	3532.91	3556.4	3509.48	3568.37	3611.36	3581.22	3738.08	3556.49	3733.8	3487.19
44.9459	3462.43	3697.41	3750.52	3528.11	3641.5	3541.11	3557.44	3483.74	3653.49	3511.78	3707.43	3392.89	3446.32	3512.35	3532.01	3551.88	3508.1	3559.2	3611.69	3574.36	3730.45	3552.83	3723.08	3484.34
45	3468.16	3696.86	3747.44	3529.85	3642.19	3545.09	3551.77	3485.76	3652.37	3506.02	3710.09	3388.06	3454.04	3508.15	3530.59	3549.86	3502.03	3552.59	3611.14	3571.09	3729.58	3545.58	3721.4	3479.77
45.0541	3464.64	3693.03	3745.15	3522.99	3638.45	3538.71	3541.3	3479.47	3644.14	3497.61	3702.49	3384.6	3448.33	3501.61	3529.84	3547.61	3503.27	3551.87	3604.14	3566.13	3716.06	3538.67	3717	3479.42
45.1082	3458.42	3692.87	3743.92	3526.87	3628.97	3542.18	3541.28	3474.68	3641.47	3493.87	3690.84	3386.96	3448.86	3497.12	3522.95	3547.86	3498.82	3549.35	3601.96	3564.26	3714.75	3537.55	3708.26	3472.15
45.1623	3457.42	3685.81	3743.08	3524.39	3620.63	3543.11	3539.99	3466.01	3636.92	3481.61	3689.83	3378.69	3448.83	3487.96	3517.1	3545.86	3488.61	3550.45	3590.95	3567.79	3717.98	3527.94	3709.11	3460.5
45.2165	3457.79	3687.6	3734.5	3518.66	3628.32	3533	3535	3466.06	3630.15	3483.58	3684.12	3371.23	3440.11	3490.75	3521.51	3540.46	3490.18	3544.84	3594.49	3562.34	3714.4	3524.22	3703.52	3452.69
45.2706	3453.3	3682.44	3732.36	3518.74	3625.1	3526.62	3531.27	3465.4	3628.14	3480	3677.76	3366.61	3435.92	3487.11	3517.63	3536.45	3490.81	3541.09	3595.14	3554.91	3706.81	3518.43	3702.33	3454.34
45.3247	3452.42	3674.58	3730.33	3516.61	3620.56	3519.83	3530.69	3461.32	3629.16	3476.97	3669.01	3359.18	3433.89	3486.52	3513.94	3529.03	3481.93	3537.79	3580.41	3547.19	3698.45	3512.69	3691.77	3450.06
45.3788	3452.24	3669.43	3726.71	3510.23	3614.67	3511.7	3522.07	3458.84	3616.51	3471.14	3668.02	3351.64	3432.71	3484.06	3516.43	3528.44	3479.92	3531.79	3574.06	3540.7	3695.91	3512.5	3686.04	3444.44
45.4329	3441.11	3675.55	3722.43	3511.5	3610.92	3516.47	3524.06	3453.99	3612.26	3467.94	3661.95	3355.32	3425.17	3473.71	3511	3529.58	3479.83	3534.15	3568.69	3536.3	3689.2	3501.96	3677.22	3440.44
45.487	3436.69	3671.91	3718.56	3506.26	3611.41	3510.17	3519.22	3449.94	3611.78	3457.4	3653.58	3347.98	3423.49	3475.45	3503.7	3529.29	3477.94	3531.86	3569.97	3536.88	3684.51	3502.62	3666.9	3436.48
45.5411	3437.18	3667.25	3720.44	3506.29	3612.71	3513.74	3518.95	3441.26	3600.59	3458.23	3648.22	3340.63	3421.14	3472.08	3504.45	3525.01	3472.86	3526.36	3564.59	3532.91	3680.69	3491.95	3667.25	3428.85
45.5952	3432.61	3663.51	3717.93	3501.77	3606.86	3506.29	3514.85	3441.81	3593.16	3451.53	3644.93	3336.48	3423.54	3469.22	3502	3517.66	3469.98	3519.31	3564.74	3530.64	3678.09	3485	3664.48	3424.18
45.6494	3424.88	3659.68	3715.76	3499.59	3598.98	3500.9	3505.95	3438.84	3592.4	3450.11	3632.59	3329.81	3418.19	3469.13	3492.37	3516.76	3468.86	3520.34	3559.01	3526.72	3667.09	3483.79	3656.93	3422.69
45.7035	3424.23	3657.91	3711.71	3495.85	3601.56	3494.21	3502.66	3435.6	3586.12	3445.34	3628.07	3325.42	3417.24	3465.68	3490.02	3512.91	3462.88	3517.74	3555.53	3514.45	3675	3481.78	3657.54	3413.84
45.7576	3423.51	3660.75	3708.51	3502.99	3592.52	3498.34	3507.1	3421.75	3584.83	3439.46	3631.9	3318.98	3410.93	3455.84	3490.54	3511.37	3463.31	3510.36	3552.62	3514.14	3670.08	3477.65	3644.61	3409.04
45.8117	3421.62	3652.6	3701.92	3495.27	3591.53	3486.47	3497.31	3419.02	3576.97	3434.5	3623.92	3313.49	3411.7	3453.8	3487.98	3508.36	3460.02	3507.27	3544.74	3507.09	3655.24	3476.38	3648.91	3406.7
45.8658	3418.06	3651.15	3700.01	3489.55	3591.75	3489.07	3490.73	3415.87	3572.83	3432.78	3620.26	3311.4	3410.95	3459.02	3482.36	3509.19	3450.74	3500.06	3538.66	3505.79	3648.94	3466.74	3636.7	3403.11
45.9199	3416.51	3646.05	3695.4	3490.11	3585.57	3481.15	3485.79	3413.71	3565.88	3422.24	3612.49	3305.29	3404.62	3450.54	3480.44	3508.23	3448.9	3496.56	3533.42	3499.97	3646.09	3464.32	3633.7	3395.93
45.974	3420.79	3649.85	3700.24	3484.05	3584.09	3477.67	3484.29	3417.49	3564.12	3419.78	3612.96	3309.79	3412	3451.35	3487.01	3502.04	3449.95	3499.6	3531.09	3491.87	3640.12	3465.02	3627.83	3397.3
46.0281	3414.62	3641.56	3697.44	3477.86	3584.42	3478.67	3475.91	3411.05	3556.16	3416.96	3599.42	3300.72	3405.62	3442.92	3479.27	3497.48	3445.5	3492.45	3537.27	3492.72	3633.39	3449.64	3619.82	3390.2
46.0823	3415.88	3640.1	3698.17	3482.34	3585.05	3477.37	3479.25	3409.03	3552.82	3407.59	3597.94	3295.47	3405.1	3444.36	3474.31	3493.63	3437.93	3493.86	3531.89	3487.93	3632.57	3450.43	3619.05	3382.81
46.1364	3408.35	3637.17	3689.04	3473.09	3575.97	3473.59	3469.05	3397.4	3546.28	3405.4	3591.27	3290.42	3398.96	3441.69	3475.87	3485.16	3432.11	3480.89	3522.11	3485.48	3627.86	3450.56	3610.65	3379.67
46.1905	3399.87	3631.54	3682.38	3467.93	3576.74	3474.66	3463.49	3396.75	3538.59	3397.15	3589.51	3282.77	3392.71	3434.64	3467.44	3491.05	3439.52	3483.49	3512.59	3481.49	3617.77	3444.51	3607.56	3372.78
46.2446	3395.38	3629.14	3680.49	3467	3570.74	3468.16	3458.84	3386.81	3534.14	3395.98	3580.31	3280.45	3387.53	3437.39	3459.32	3482.02	3437.69	3484.72	3515.91	3475.44	3620.6	3434.66	3600.93	3366.45
46.2987	3397.25	3633.34	3679.18	3460.04	3563.32	3464.51	3457.56	3387.85	3533.51	3393.78	3579.39	3272.47	3392.73	3434.81	3459.83	3479.48	3432.52	3475.91	3511.69	3471.39	3605.7	3423.79	3595.65	3358.32
46.3528	3390.36	3625.41	3676.87	3454.58	3559.96	3452.87	3448.35	3382.9	3528.7	3385.05	3567.72	3266.77	3390.62	3425.85	3455.49	3473.57	3428.43	3471.85	3508.6	3467.14	3603.68	3422.79	3591.53	3359.44
46.4069	3392.83	3626.25	3671.83	3455.42	3551.81	3454.16	3446.11	3372.72	3522.25	3378.73	3560.62	3264.77	3379.11	3430.33	3453.09	3467.09	3419.76	3461.71	3498.68	3459.12	3600.4	3414.57	3580.7	3347.85
46.461	3392.51	3617.84	3668.97	3447.81	3553.36	3454.13	3434.88	3362.04	3515.45	3372.67	3552.96	3258.64	3384.03	3422.11	3453.17	3465.64	3430.85	3460.38	3498.36	3455.01	3594.91	3414.84	3573.59	3341.11
46.5152	3389.16	3619.16	3668.9	3455.26	3548.76	3452.48	3440.79	3361.94	3514.27	3369.65	3555.23	3256.17	3374.13	3424.85	3452.92	3464.59	3418.96	3462.37	3493.9	3449.44	3597.48	3404	3571.49	3326.55
46.5693	3384.98	3612.24	3661.97	3449.3	3546.29	3445.17	3434.07	3360	3513.18	3362.24	3543.45	3251.8	3372.91	3420.98	3447.11	3461.72	3414.11	3466.05	3488.78	3451.89	3583.78	3404.58	3568.92	3327.12
46.6234	3380.87	3602.81	3665.64	3451.25	3541.07	3452.94	3432.61	3357.56	3503.35	3357.12	3540.16	3245.49	3364.71	3418.83	3452.1	3459.26	3404.31	3450.74	3485.88	3448.83	3576.49	3392.7	3563.27	3320.44
46.6775	3383.55	3597.21	3655.08	3443.56	3537.79	3444.32	3424.61	3347.97	3496.71	3355.32	3534.62	3245.06	3361.72	3408.85	3444.84	3454.91	3405.33	3451.37	3481.05	3443.7	3577.71	3389.64	3556.38	3322.46
46.7316	3377.33	3598.36	3652.19	3441.58	3540.38	3432.89	3419.74	3344.89	3500.1	3357.36	3530.77	3234.55	3365.57	3408.89	3436.94	3454.47	3404.75	3445.9	3476.11	3434.59	3572.6	3390.95	3553.87	3315.72
46.7857	3376.45	3598.45	3652.37	3438.59	3532.37	3429.2	3415.84	3339.46	3490.44	3348.57	3527.74	3228.55	3361.31	3404.11	3435.72	3450.59	3401.45	3444.87	3476	3429.29	3566.06	3380.45	3547.18	3312.98
46.8398	3368.74	3590.11	3646.9	3436.66	3527.63	3431.57	3418.56	3341.15	3479.73	3343.92	3518.02	3221.38	3351.77	3402.14	3447.48	3449.72	3405.59	3438.11	3460.43	3427.03	3564.02	3373.9	3535.14	3305.37
46.8939	3365.74	3588.73	3639.02	3437.5	3520.87	3427.29	3408.92	3330.81	3474	3342.29	3510.5	3215.94	3353.55	3398.65	3426.64	3452.38	3400.02	3443.23	3463.15	3419.77	3555.45	3368.39	3533.62	3297.98
46.9481	3363.49	3582.92	3640.2	3430.46	3521.78	3415.6	3409.26	3327.09	3469.09	3330.74	3505.57	3215.33	3350.67	3395.13	3435.1	3447.58	3394.76	3443.49	3462.67	3415.83	3553.67	3355.72	3519.17	3292.24
47.0022	3362.72	3582.19	3636.18	3425.22	3524.07	3416.66	3409.1	3320.75	3464.51	3324.31	3498.19	3205.25	3343.37	3395.35	3424.28	3440.82	3396.03	3435.89	3451.82	3409.38	3547.66	3357.61	3518.41	3283.4
47.0563	3355.61	3586.49	3630.47	3431.44	3523.1	3416.24	3407.19	3319.71	3460.46	3316.85	3493.65	3201.91	3342.07	3393.11	3421.41	3440.19	3388.37	3432.6	3450.58	3404.36	3545.31	3354.6	3513.22	3281.93
47.1104	3358.53	3577.15	3630.67	3425.44	3517.98	3407.45	3395.11	3312.08	3454.34	3315.86	3486.71	3196.52	3340.89	3393.53	3423.34	3432.95	3386.11	3430.16	3446.49	3402.04	3530.04	3346.23	3507.44	3282.09
47.1645	3352.37	3572.47	3626.8	3420.11	3505.8	3409.18	3398.06	3318.12	3451.68	3313.41	3486.7	3194.94	3338.75	3388.33	3414.21	3429.64	3379.68	3427.21	3445.42	3400.08	3523.52	3342.3	3504.58	3270.26
47.2186	3354.04	3566.93	3625.97	3415.89	3506.64	3402.07	3388.28	3303.49	3442.93	3308.56	3479.11	3184.36	3337.91	3381.26	3409.02	3424.23	3378.8	3420.66	3441.06	3397.23	3523.01	3330.55	3503.62	3266.94
47.2727	3351.47	3572.79	3621.37	3412.55	3509.24	3397.89	3386.42	3302.98	3446.41	3303.31	3475.91	3181.62	3343.27	3382.77	3412.96	3430.6	3376.75	3416.94	3440.24	3387.27	3519.26	3329.75	3490.39	3262.29
47.3268	3348.07	3569.92	3618.93	3411.49	3507	3392.73	3379.97	3297.27	3436.79	3290.74	3464.68	3176.26	3333.12	3379.59	3409.51	3426.05	3375.77	3414.89	3433.2	3382.39	3512.56	3324.37	3485.51	3256.83
47.381	3345.06	3573.79	3613.75	3403.81	3498.21	3390.82	3372.41	3293.92	3424.48	3282.41	3460.57	3166.77	3333.77	3380.61	3405.23	3427.39	3368.04	3411.14	3430.99	3375.77	3504.65	3320.95	3474.71	3244.64
47.4351	3342.23	3566.22	3613.28	3404.01	3493.6	3389.2	3369.91	3287.03	3420.22	3276.51	3455.61	3165.26	3331.77	3372.28	3401.7	3419.56	3366.61	3404.03	3427.02	3371.55	3498.53	3316.57	3467.78	3240.87
47.4892	3341.76	3564.61	3612.5	3409.01	3498.17	3383.99	3369.15	3283.41	3416.08	3271.46	3452.96	3163.29	3333.57	3372.97	3402.24	3417.65	3365.22	3406.94	3423.09	3375.74	3493.7	3314.17	3469.93	3238.21
47.5433	3332.65	3557.85	3607.13	3403.51	3489.28	3377.71	3360.47	3277.91	3415.34	3265.21	3446.56	3148.01	3322.5	3370.95	3398.57	3411.74	3357.82	3398.44	3414.02	3365.68	3486.8	3314.42	3465.05	3233.05
47.5974	3328.73	3553.32	3611.89	3402.51	3487.42	3379.9	3353.4	3268.29	3408.13	3265.91	3436.98	3145.1	3315.06	3371.56	3396.6	3416.27	3358.01	3399.31	3405.62	3357.59	3489.29	3305.95	3462.06	3223.24
47.6515	3327.02	3549.99	3603.32	3392.93	3482.43	3375.45	3349.18	3263.43	3399.54	3261.39	3428.83	3143.78	3318.35	3365.26	3387.86	3409.58	3358.54	3390.86	3400.73	3351.24	3480.29	3299.99	3454.31	3222.94
47.7056	3325.65	3551.73	3606.62	3393.9	3480.43	3371.12	3346.8	3267.01	3399.08	3255.28	3430.11	3144.14	3315.45	3369.64	3388.26	3406.83	3351.94	3380.68	3396.79	3348.71	3469.36	3288.02	3453.01	3219.55
47.7597	3324.25	3540.38	3602.17	3384.53	3471.39	3367.6	3338.08	3256.21	3386.56	3246.41	3421.82	3129.89	3310.24	3361.06	3384.02	3399.64	3354.79	3380.29	3398.82	3341.94	3462.6	3286.26	3442.21	3211.96
47.8139	3321.39	3545.9	3599.49	3384.86	3478.54	3365.06	3327.8	3250.46	3388.57	3238.63	3416.33	3131.03	3301.27	3355.14	3381.24	3398.89	3345.32	3374.11	3398.15	3341.49	3454.62	3277.9	3434.89	3201.94
47.868	3319.26	3542.37	3593.5	3381.25	3470.16	3368.21	3323.52	3239.89	3381.19	3230.89	3404.55	3122.42	3300.83	3348.71	3376.42	3396.04	3343.35	3371.9	3389.7	3343.4	3450.47	3274	3430.77	3196.78
47.9221	3314.24	3538.83	3597.61	3375.26	3464.34	3363.67	3330.4	3243.39	3371.76	3222.17	3399.96	3114.76	3301.83	3349.35	3374.86	3391.82	3340.99	3373.04	3385.67	3334.4	3448.28	3265.71	3427.72	3190.32
47.9762	3310.24	3534.8	3590.08	3372.31	3460.04	3351.22	3323	3236.3	3370.52	3220.6	3393.94	3112.33	3297.83	3348.29	3374.42	3387.76	3339.95	3371.2	3377.11	3326.39	3445.66	3262.68	3422.33	3184.28
48.0303	3312.12	3533.79	3583.41	3372.25	3459.23	3354.31	3322.42	3234.53	3365.96	3222.58	3386.91	3107.85	3292.2	3348.91	3373.59	3388.85	3340.08	3368.06	3375.26	3322.98	3441.78	3257.05	3419.95	3179.71
48.0844	3313.8	3527.35	3579.35	3363.89	3457.07	3344.18	3313.68	3229.33	3356.44	3211.85	3380.61	3098.81	3285.44	3340.63	3367.85	3382.38	3333.53	3358.7	3374.6	3317.72	3431.33	3254.13	3410.79	3172.65
48.1385	3308.11	3526.03	3582.37	3373.09	3454.11	3340.37	3315.22	3226.24	3352.89	3204.65	3375.14	3097.79	3286.36	3337.63	3364.55	3381.48	3326.47	3358.04	3368.89	3312.18	3423.65	3248.32	3396.87	3164.17
48.1926	3304.49	3521.37	3573.58	3367.53	3446.44	3337.23	3305.95	3215.34	3346.26	3197.58	3366.38	3088.84	3286.35	3331.14	3361.47	3373.53	3323.15	3355.49	3364.16	3305.9	3420.58	3235.99	3391.79	3154.69
48.2468	3305.87	3508.78	3569.36	3360.95	3435.11	3338.07	3299.28	3206.28	3335.44	3191.29	3354.73	3081.17	3285.16	3327.79	3361.32	3372.5	3317.16	3348.58	3355.71	3297.76	3412.27	3227.11	3382.96	3144.64
48.3009	3300.62	3504.11	3564.93	3356.67	3437.06	3335.5	3294.83	3201.78	3330.85	3185.25	3352.61	3075.79	3276.69	3325.94	3360.94	3369.16	3313.13	3347.03	3353.51	3299.43	3410.59	3227.75	3373.78	3141.51
48.355	3290.21	3515.11	3563.09	3357.82	3440.96	3328.6	3293.8	3195.64	3334.2	3184.18	3348.67	3067.77	3279.28	3324.78	3351.52	3369.29	3312.47	3345.53	3346.45	3297.52	3408.18	3224.34	3365.75	3137.45
48.4091	3290.61	3511.02	3560.85	3351.6	3436.19	3321.1	3289.04	3192.87	3328.51	3181.02	3337.87	3060	3275.44	3321.45	3348.69	3367.35	3314.74	3343.79	3341.3	3292.06	3404.63	3216.18	3364.36	3131.3
48.4632	3290.52	3507.07	3558.53	3346.67	3434.18	3315.23	3284.55	3189.27	3320.22	3174.17	3330.4	3055.95	3269.48	3317.91	3347.08	3365.31	3311.93	3338.9	3340.44	3287.15	3394.14	3210.73	3359.55	3125.01
48.5173	3284.98	3501.06	3552.76	3347.35	3427.4	3311.4	3278.13	3181	3313.88	3167.71	3328.43	3052.68	3268.64	3314.12	3343.69	3362.82	3304.36	3331.3	3335.95	3282.28	3382.06	3205.28	3352.29	3124.12
48.5714	3280.04	3495.92	3548.47	3343.91	3419.42	3309.88	3273.49	3176.47	3307.35	3164.38	3325.46	3046.21	3265.95	3311.52	3341.76	3356.6	3300.3	3326.79	3331.68	3274.63	3379.18	3197.6	3346.99	3122.35
48.6255	3283.39	3493.78	3545.04	3337.82	3422.01	3308.17	3269.5	3176.34	3297.61	3157.61	3319.57	3037.8	3266.1	3312.67	3336.63	3351.64	3296.83	3323.16	3327.45	3266.21	3375.9	3193.64	3340.46	3112.72
48.6797	3280	3491.29	3537.42	3336.25	3417.85	3304.26	3261.29	3172.32	3288.79	3149.89	3308.87	3032.97	3266.34	3310.04	3336.4	3349.03	3295.21	3318.65	3322.37	3260.36	3370.87	3188.5	3334.86	3105.96
48.7338	3272.52	3496.15	3536.77	3330.88	3414.09	3301.83	3256.06	3166.28	3285.19	3143.07	3300.87	3026.11	3260.29	3305.67	3335	3348.66	3295.08	3316.43	3319.19	3254.78	3363.09	3181.59	3326.06	3100.06
48.7879	3270.92	3493.38	3534.73	3326.92	3412.17	3294.7	3251.55	3159.17	3278.01	3134.25	3298.52	3016.31	3252.83	3301.91	3329.9	3348.36	3292.22	3314.48	3313.93	3249.76	3353.29	3177.6	3318.5	3091.9
48.842	3265.85	3486.53	3533.73	3325.6	3406.96	3295.89	3250.57	3155.06	3271.86	3129.1	3297.34	3009.92	3250.96	3299.01	3326.54	3345.38	3289.12	3310.38	3309.46	3241.14	3347.15	3173.62	3308.54	3086.33
48.8961	3262.95	3478.41	3532.19	3322.67	3404.3	3301.11	3241.98	3153.03	3266.46	3122.93	3291.73	3002.92	3247.24	3296.18	3324.91	3339.25	3285	3308.82	3307.23	3237.49	3344.34	3169.07	3303.38	3084.57
48.9502	3260.92	3475.35	3527.85	3323.22	3400.93	3290.55	3235.16	3145.82	3258.51	3118.66	3280.37	2999.08	3248.55	3293.09	3322.15	3335.76	3277.64	3303.33	3302.59	3237.52	3339.74	3161.33	3299.94	3079.09
49.0043	3256.64	3474.36	3517.51	3317.31	3392.22	3282.21	3229.4	3137.9	3255.54	3113.36	3274.84	2993.79	3249.35	3294.62	3316.87	3330.62	3274.35	3295.4	3297.7	3231.51	3332.61	3156.29	3292.01	3072.83
49.0584	3249.14	3472.78	3522.99	3311	3389.88	3282.97	3232.58	3136.81	3254.08	3108.01	3272.12	2993.37	3244.24	3294.68	3311.06	3329.61	3272.09	3295.46	3289.78	3220.88	3327.08	3150.13	3290.68	3066.61
49.1126	3246.24	3468.13	3522.43	3305.73	3388.68	3277.45	3227.28	3128.58	3246.87	3099.69	3264.74	2986.08	3239.38	3291.06	3308.51	3321.31	3268.23	3292.51	3285.67	3214.49	3324.38	3139.16	3289.44	3061.49
49.1667	3244.86	3464.22	3520.63	3305.85	3385.1	3274.23	3215.08	3125.58	3236.24	3094.55	3254.07	2976.25	3236.39	3284.89	3307.26	3320.22	3268.97	3284.06	3281.81	3211.16	3314.75	3135.9	3277.91	3052.23
49.2208	3246.04	3462.8	3521.38	3306.46	3380.9	3267.79	3208.63	3114.88	3225.04	3088.55	3246.5	2969.09	3231.1	3280.74	3304.5	3318.57	3270.46	3279.41	3280.88	3208.22	3306.02	3132.62	3270.82	3044.86
49.2749	3238.98	3464.77	3516.75	3300.37	3377.32	3265.11	3209.82	3118.15	3225.93	3086.53	3240.06	2967.65	3227.99	3279.39	3302.3	3318.18	3258.3	3277.02	3274.31	3208.56	3298.06	3124.38	3264.87	3035.65
49.329	3234.26	3456.56	3509.59	3294.47	3373.59	3259.06	3207.04	3110.28	3216.46	3082.89	3230	2957.38	3226.44	3276.68	3300.29	3314.06	3254.2	3269.19	3267.08	3205.84	3297.41	3117.5	3257.99	3032.55
49.3831	3240.67	3453.39	3509.64	3292.59	3369.19	3257.41	3199.96	3107.15	3209.57	3071.3	3230.79	2950.79	3218.69	3276.4	3292.8	3307.48	3254.08	3268.37	3266.09	3195.51	3296.29	3111.89	3255.05	3024.77
49.4372	3240.11	3448.86	3503.61	3291.72	3369.77	3247.61	3196.58	3099	3204.51	3070.87	3223.6	2948.22	3215.9	3272.17	3289.25	3307.06	3246.5	3266.5	3262.96	3184.82	3292.48	3103.44	3250.55	3021.11
49.4913	3232.54	3442.02	3500.98	3288.3	3363.73	3248.21	3191.16	3092.11	3206.58	3061.69	3219.1	2943.5	3228.21	3267.52	3289.71	3297.47	3243.4	3258.37	3255.56	3182.37	3280.57	3098.54	3234.4	3015.4
49.5455	3232.23	3437.85	3495.63	3288.82	3353.32	3244.13	3186.03	3090.04	3191.64	3053.41	3208.15	2938.15	3217	3262.21	3292.54	3298.58	3243.52	3252.71	3250.85	3180.43	3272.31	3095.12	3233.19	3010.09
49.5996	3227.92	3442.99	3496.98	3286.79	3356.81	3239.76	3182.58	3083.09	3191.18	3049.61	3202.07	2933.92	3213.14	3261.84	3286.75	3297.18	3236.9	3256.43	3246.2	3176.24	3267.68	3089.64	3230.17	3003.33
49.6537	3225.57	3438.11	3493.01	3286.83	3348.65	3230.51	3178.06	3077.66	3182.32	3043.81	3191.97	2927.06	3211.71	3259.66	3285.81	3291.75	3234.83	3251.56	3242.82	3166.91	3259.8	3087.77	3222.14	2995.32
49.7078	3222.13	3435.46	3487.65	3277.02	3349.83	3229.23	3174.74	3072.76	3175.08	3033.62	3188.79	2919.12	3209.74	3256.06	3283.91	3289.93	3231.52	3244.43	3234.87	3161.16	3256.03	3078.82	3212.66	2986.31
49.7619	3213.69	3426.81	3482.53	3270.94	3346.43	3223.9	3168.52	3059.85	3168.19	3025.97	3180.27	2909.91	3199.81	3254.17	3275.68	3290.44	3225.37	3241.26	3236.55	3159.83	3253.01	3071.61	3203.19	2982.3
49.816	3213.55	3428.3	3479.2	3270.41	3346.06	3223.88	3166.18	3061.76	3164.44	3035.99	3179.7	2907.53	3201.73	3247.52	3268.18	3283.82	3221.73	3243.64	3230.36	3153.3	3246.22	3065	3202.36	2977.48
49.8701	3214.18	3419.85	3474.9	3260.02	3339.63	3221.03	3155.83	3054.37	3157.94	3030.36	3168.93	2903.39	3197.19	3244.96	3264.35	3278.84	3223.35	3237.38	3223.92	3150.5	3236.58	3061.88	3193.11	2974.28
49.9242	3215.26	3420.25	3468.88	3264.16	3338.08	3216.97	3154.13	3054.92	3153.94	3014.81	3165.68	2895.45	3198.18	3238.95	3262.53	3279.04	3220.2	3233.33	3216.92	3144.95	3231.4	3055.58	3185.06	2970.3
49.9784	3211.04	3416.6	3464.45	3256.95	3334.23	3214.59	3150.91	3041.73	3148.82	3005.16	3159.02	2889.09	3200.97	3234.08	3256.31	3274.22	3210.86	3227.09	3214.21	3141.83	3226.69	3050.44	3172.28	2962.21
50.0325	3205.74	3422.64	3462.49	3255.63	3331.01	3205.6	3144.26	3042.87	3140.67	3004.28	3152.53	2880.04	3189.39	3235.97	3258.86	3271.68	3205.5	3222.7	3208.77	3128.14	3218.14	3040.12	3171.65	2955.16
50.0866	3201.43	3422.8	3462.37	3248.65	3321.35	3197.11	3140.45	3033.44	3131.46	2996.25	3150.8	2868.28	3186.7	3230.94	3258.42	3265.88	3202.98	3217.74	3203.33	3123.29	3209.59	3033.36	3163.59	2945.05
50.1407	3195.69	3414.28	3461.79	3244.67	3324.89	3196.17	3132.6	3034.92	3128.55	2992.26	3139.95	2867.87	3184.34	3230.57	3250.47	3268.72	3197.99	3215.17	3201.21	3119.23	3205.43	3024.68	3162.17	2938.45
50.1948	3191.5	3409.17	3460.66	3241.98	3322.85	3190.3	3126.41	3024.84	3118.12	2983.3	3133.89	2860.91	3177.27	3223.79	3246.34	3262.45	3197.22	3211.99	3205.67	3115.18	3198.59	3023.32	3153.24	2935.79
50.2489	3194.78	3406.91	3453.39	3244.18	3313.17	3190.79	3130.29	3020.49	3119.58	2982.89	3123.5	2854.49	3181.75	3221.87	3247.11	3257.33	3192.89	3210.2	3190.65	3111.25	3196.67	3017.61	3140	2930.97
50.303	3186.74	3400.57	3449.35	3241.75	3305.78	3183.16	3120.24	3018.54	3108.65	2973.24	3122.74	2851.5	3177.07	3220.17	3248.19	3259.67	3194.87	3208.59	3184.32	3108.57	3188.28	3016.28	3129.68	2921.91
50.3571	3183.74	3400.33	3442.31	3235.19	3310.41	3187.11	3116.03	3014.1	3112.47	2969.32	3118.8	2847.01	3176.51	3222.29	3247.89	3254.93	3193.57	3201.5	3190.26	3107.81	3187.25	3008.73	3132.13	2914.36
50.4113	3177.54	3396.17	3437.45	3232.15	3299.43	3177.16	3108.05	3006.96	3097.99	2962.78	3110.74	2846.33	3173.27	3216.56	3240.23	3250.49	3186.19	3194.99	3176.17	3094.57	3176.25	2993.88	3129.11	2910.62
50.4654	3176.3	3392.67	3441.63	3232.41	3300.44	3179.85	3104.67	3007.04	3098.21	2956.8	3102.38	2833.59	3165.79	3213.65	3235.31	3250.36	3180.85	3185.57	3170.13	3089.22	3172.42	2989.69	3119.47	2898.92
50.5195	3173.04	3387.68	3435.71	3224.84	3295.13	3164.87	3099.15	3002.14	3088.79	2944.92	3095.35	2826.79	3161.5	3209.88	3231.12	3247.56	3179.57	3179.87	3170.84	3080.54	3166.47	2991.4	3117.8	2900.49
50.5736	3166.9	3384.38	3432.21	3222.52	3298.25	3168.84	3094.31	2986.4	3082.11	2944.69	3090.29	2821.41	3158.23	3208.18	3230.41	3241.36	3177.37	3183.69	3159.29	3074.24	3166.36	2979.16	3108.34	2893.34
50.6277	3164.9	3377.26	3429.91	3217.86	3294.46	3165.19	3083.1	2982.44	3073.72	2933.94	3078.49	2815.12	3156.44	3205.78	3228.77	3238.5	3173.61	3179.28	3153.66	3079.25	3152.11	2971.73	3103.28	2888.92
50.6818	3165.42	3381.1	3425.95	3217.03	3287.93	3156.77	3086.58	2971.83	3065.86	2930.9	3073.93	2811.79	3159.37	3201.9	3220.26	3236.76	3170.36	3173.23	3146.78	3068.11	3149.83	2969.76	3095.01	2881.62
50.7359	3161.42	3373.53	3425.11	3213.15	3281.81	3147.82	3079.6	2966.13	3064.07	2922.03	3068.13	2802.39	3152.64	3195.2	3218.43	3232.12	3163.18	3162.01	3146.12	3067.43	3141.42	2964.39	3087.54	2882.31
50.79	3168.13	3364.85	3420.14	3210.82	3276.49	3152.46	3070.08	2964.19	3055.21	2921.82	3059.6	2797.47	3149.68	3192.02	3217.82	3226.21	3161.61	3163.44	3140.97	3061	3133.41	2956.45	3079.05	2872.36
50.8442	3163.22	3362.05	3415.82	3202.71	3269	3144.2	3062.58	2957.35	3048.15	2913.64	3051.38	2794.5	3137.92	3184.24	3211.23	3222.23	3152.39	3157.87	3137.19	3056.71	3129.78	2951.21	3082.05	2863.44
50.8983	3156.75	3361.56	3413.09	3203.82	3268.28	3140.91	3067.12	2953.33	3048.69	2911.05	3046.15	2786.22	3147.25	3183.83	3210.33	3211.68	3149.02	3152.5	3133.71	3045.03	3122.21	2944.55	3073.14	2861.48
50.9524	3159.57	3355.61	3409.26	3200.08	3263.68	3136.15	3057.49	2943.79	3039.95	2905.67	3039.58	2779.23	3137.28	3185.47	3209.49	3212.3	3145.41	3148.63	3128.48	3041.89	3121.12	2941.48	3065.92	2856.25
51.0065	3148.98	3359.89	3408.06	3203.62	3256.84	3134.4	3053.06	2943.22	3033.13	2897.59	3035.01	2778.81	3141.34	3181.05	3205.24	3218.69	3144.11	3150.57	3116.6	3036.2	3112.63	2935.83	3060.45	2845.78
51.0606	3144.97	3357.15	3401.01	3198.12	3252.15	3127.83	3051.76	2938.61	3029.58	2891.76	3028.23	2765.61	3133.81	3175.3	3194.22	3210.55	3134.77	3150.07	3117.45	3031.51	3107.97	2933.56	3052.21	2842.07
51.1147	3146.87	3353.66	3397.47	3192.03	3252.26	3125.45	3047.46	2928.91	3019.7	2883.55	3022.89	2763.44	3129.77	3170.65	3201.75	3200.57	3136.24	3146.58	3114.32	3024.84	3105.85	2916.36	3043.51	2829.22
51.1688	3138.33	3351.23	3394.84	3183.15	3244.12	3117.74	3041.8	2926.13	3012.48	2873.26	3016.13	2758.52	3123.42	3170.12	3196.11	3190	3134.28	3134.54	3104.65	3021.89	3101.99	2918.39	3039.79	2823.3
51.2229	3137.27	3350.05	3393.99	3180.85	3243.44	3116.91	3039.7	2923.96	3013.44	2880.97	3008.49	2750.03	3124.96	3172.61	3184.77	3196.82	3125.12	3127.98	3096.97	3020.48	3099	2912.96	3040.04	2815.18
51.2771	3135.53	3344.41	3387.31	3176.53	3233.89	3110.92	3027.02	2913.12	3000.86	2872.03	3001.9	2739.13	3119.27	3158.66	3187.66	3191.85	3122.97	3125.9	3095.61	3013.69	3092.24	2906.61	3031.54	2815.76
51.3312	3137.3	3343.31	3388.64	3178.51	3237.63	3108.51	3029.6	2907.88	3000.77	2872.69	3000.44	2736.5	3120.65	3157.21	3183.65	3189.31	3118	3125.99	3088.95	3008.91	3083.27	2903.84	3021.84	2810.95
51.3853	3131.82	3337.12	3379.05	3173.79	3234.75	3100.59	3019.94	2904.15	2996.5	2855.92	2992.98	2731.51	3119.03	3157.07	3179.05	3179.57	3115.81	3119.35	3079.09	3002.59	3071.64	2895.62	3015.57	2802.44
51.4394	3123.91	3330.36	3374.63	3172.59	3228.3	3091.74	3015.29	2900.12	2986.07	2856.76	2991.08	2731.25	3119.54	3158.8	3178.26	3192.8	3110.06	3119.31	3080.15	2996.01	3070	2891.23	3008.39	2795.88
51.4935	3122.02	3326.82	3378.16	3165.94	3230.3	3085.6	3006.94	2891.21	2978.92	2851.26	2977.65	2721.28	3111.08	3154.05	3171.66	3186.15	3111.02	3110.57	3078.43	2989.78	3067.02	2885.19	3003.36	2791
51.5476	3123.79	3329.92	3368.51	3162.27	3223.03	3094.15	3005.54	2890.55	2978.3	2838.03	2977.6	2717.9	3102.88	3148.44	3171.55	3181.1	3102.59	3112.29	3077.65	2984.82	3059.35	2879.69	2997.35	2778.61
51.6017	3122.76	3324.84	3366.48	3155.58	3215.42	3089.11	2995.84	2886.16	2965.81	2832	2964.68	2710.73	3096.97	3141.64	3169.35	3171.72	3097.17	3109.41	3070.95	2975.61	3052.28	2876.42	2988.53	2778.82
51.6558	3114.9	3322.03	3362.8	3160.67	3214.02	3083.13	3000.55	2884.69	2964.01	2835.25	2969.66	2705.52	3101.82	3142.58	3161.27	3169.41	3098.25	3105.11	3066.32	2981.16	3046.35	2867.58	2986.95	2773.87
51.71	3111.11	3318.23	3355.88	3153.96	3205.67	3075.86	2987.89	2871.96	2956.55	2825.25	2962.45	2697.48	3092.25	3138.44	3160.59	3164.71	3090.23	3094.95	3058.38	2975.6	3042.05	2858.64	2981.43	2770.37
51.7641	3107.33	3314.26	3357.75	3146.65	3206.06	3069.74	2984.74	2877.88	2957.79	2818.96	2956.35	2695.83	3089.89	3137.57	3153.35	3167.05	3088.6	3094.69	3053.4	2964.59	3038.83	2855.51	2974.4	2762.21
51.8182	3104.3	3310.01	3353.51	3138.9	3196.42	3063.87	2980.02	2867.36	2945.87	2815.31	2943.89	2691.4	3086.18	3133.99	3151.29	3160.15	3080.32	3084.92	3046.49	2958.98	3030.37	2848.36	2969.3	2760.93
51.8723	3096.98	3306.33	3353.31	3134.68	3197.09	3068.56	2973.43	2863.27	2940.23	2812.67	2937.73	2682.42	3082.14	3134.06	3151.02	3153.79	3082.33	3076.46	3040.63	2949.75	3018.98	2840.26	2965.65	2753.58
51.9264	3096.46	3302.26	3347.48	3135.77	3193.19	3062.66	2964.91	2856.46	2937.56	2799.79	2929.61	2677.56	3079.74	3129.05	3146.06	3149.5	3085.48	3072.92	3039.91	2947.06	3018.6	2843	2957.49	2744.55
51.9805	3098.37	3304.6	3348.96	3140.4	3195.33	3059.16	2968.06	2853.16	2937.52	2796.18	2926.09	2676.14	3084	3120.38	3147.29	3151.51	3085.79	3068.36	3039.55	2949.49	3011.97	2831.66	2950.68	2738.33
52.0346	3096.88	3299.01	3341.83	3132.62	3183.41	3054.21	2957.97	2842.63	2928.99	2787.53	2920.73	2668.81	3080.71	3116.34	3141.73	3145.02	3075	3062.39	3027.17	2946.22	3005.09	2828.5	2950.53	2736.49
52.0887	3092.66	3301.17	3334.41	3134.34	3177.36	3055.82	2954.64	2839.46	2924.06	2788.6	2913.93	2668.18	3074.91	3117.83	3134.25	3137.15	3068.54	3062.02	3018	2942.35	2999.32	2822.45	2942.73	2729.36
52.1429	3089.43	3290.69	3329.62	3126.2	3176.92	3044.85	2948.59	2833.8	2916.99	2779.67	2908.6	2664.99	3071.03	3111.49	3134.98	3139.25	3063.26	3059	3014.64	2933.34	2995.54	2818.21	2942.08	2722.13
52.197	3091.18	3285.6	3326.35	3124.34	3172.4	3041.26	2950.53	2831.41	2922.67	2785.1	2907.36	2660.57	3068.64	3115.32	3136.42	3138.22	3059.78	3052.87	3017.15	2926.76	2994.79	2814.36	2935.2	2717.22
52.2511	3090.4	3279.23	3326.72	3116.91	3167.39	3032.88	2942.32	2821.21	2912.9	2774.92	2899.19	2652.54	3066.48	3109.59	3131.88	3129.3	3056.79	3045.99	3006.56	2922	2987.76	2809.27	2927.86	2710.91
52.3052	3081.63	3285.75	3327.28	3112.89	3162.58	3032.31	2936.94	2816.85	2902.38	2763.88	2894.53	2650.87	3064.56	3102.84	3130.54	3126.86	3049.91	3046.13	3003.02	2913.02	2979.23	2801.03	2921.94	2703.01
52.3593	3080.78	3283.85	3322.8	3112.09	3156.64	3028	2928.93	2813.09	2896.01	2758.36	2892.12	2638.3	3061.95	3104.21	3127.39	3122.54	3046.06	3042.94	2998.95	2912.56	2977.23	2800.28	2916.82	2701
52.4134	3078.13	3279.08	3319.91	3113.12	3161.46	3023.67	2935.84	2812.16	2896.42	2758.76	2891.75	2640.59	3063.18	3100.47	3127.59	3118.75	3041.56	3031.46	2992.59	2906.45	2966.56	2791.22	2911.27	2700.41
52.4675	3075.26	3272.36	3315.59	3106.73	3151.64	3016.58	2926.24	2800.96	2890.25	2751.88	2884.39	2630.26	3057.24	3092.75	3116.55	3114.67	3039.94	3032.03	2991.25	2898.27	2958.63	2787.74	2908.55	2692.45
52.5216	3072.61	3278.51	3306.88	3099.71	3150.47	3011.38	2920.52	2799.79	2882.17	2747.82	2875.12	2625.72	3052.46	3092.75	3111.13	3112.43	3033.99	3028.53	2983.59	2890.31	2960.8	2784.01	2901.24	2682.19
52.5758	3064.74	3268.62	3304.2	3097.78	3144.47	3006.08	2911.32	2791.87	2876.97	2742.89	2869.11	2621.37	3049.74	3092.83	3108.21	3106.86	3032.9	3021.48	2980	2888.9	2960.66	2778.39	2899.67	2682.28
52.6299	3065.89	3264.01	3305.54	3096.83	3141.82	3004.81	2916.18	2790.89	2876.51	2737.79	2864.17	2623.46	3046.53	3086.8	3102.92	3109.55	3030.48	3016.03	2976	2883.83	2958.4	2768.45	2892.12	2679.06
52.684	3062.44	3259.31	3302.03	3091.32	3135.21	2996.74	2903.85	2785.02	2869.49	2733.03	2858.32	2616.52	3045.26	3082.75	3102.49	3103.43	3026.87	3013.2	2972.35	2881.85	2949.36	2766.57	2889.79	2672.37
52.7381	3057.23	3255.89	3292.61	3087.68	3126.93	2993.78	2912.29	2783.48	2860.91	2730.7	2856.68	2609.6	3042.39	3075.13	3096.09	3098.72	3019.84	3007.72	2966.48	2874.48	2940.07	2765.44	2884.13	2670.53
52.7922	3056.97	3254.13	3288.88	3080.7	3125.22	2990.65	2902.24	2775.08	2856.22	2724.17	2853.61	2605.07	3039.98	3073.15	3092.7	3092.88	3016.91	3004.6	2961.49	2869.66	2933.79	2763.59	2877.16	2667.43
52.8463	3050.83	3257.49	3290.65	3080.26	3127.23	2990.07	2895.84	2771.3	2853.81	2722.99	2847.3	2603.95	3039.76	3071.25	3090.47	3087.78	3012.07	3001.63	2953.94	2866.45	2928.04	2754.88	2871.78	2657.66
52.9004	3049.83	3251.47	3285.67	3076.45	3123.18	2980.13	2887.07	2767.21	2847.19	2715.28	2839.42	2599.49	3032.66	3073.23	3086.29	3088.93	3010.74	2996.52	2953.6	2862.5	2921.67	2748.31	2866.8	2653.03
52.9545	3053.12	3243.31	3280.39	3076.34	3115.77	2976.97	2881.48	2761.68	2840.87	2702.38	2834.03	2587.2	3028.79	3071.59	3085.4	3087.14	3005.78	2990.99	2947.74	2856.03	2918.27	2746.68	2860.78	2647.83
53.0087	3050.61	3238.18	3276.76	3069.4	3108.91	2973.1	2875.45	2761.9	2832.9	2700.91	2830.94	2580.72	3024.56	3063.5	3081.18	3081.64	3004.91	2989.65	2944.86	2851.2	2918.95	2745.79	2858.66	2644.68
53.0628	3045.38	3239.3	3276.96	3065.6	3112.48	2971.13	2873.5	2758.17	2826.41	2704.29	2824.51	2579.69	3023.93	3058.93	3076.52	3079.9	3001.29	2982.42	2942.88	2845.01	2914.64	2741.03	2856.48	2638.38
53.1169	3039.92	3234.3	3274.35	3060.77	3104.33	2964.04	2866.04	2748.72	2824.45	2698.93	2821.36	2577.15	3021.43	3057.81	3072.68	3075.8	2994.3	2973.91	2936.02	2843.06	2906.76	2731.66	2847.45	2632.4
53.171	3029.67	3234.4	3268.3	3057.16	3097.92	2961.51	2863.81	2751.43	2823.96	2692.06	2819.55	2572.02	3017.23	3054.55	3070.11	3067.14	2991	2969.77	2930.21	2840.62	2899.8	2730.72	2840.87	2629.18
53.2251	3028.42	3227.57	3262.96	3050.69	3093.31	2956.55	2861.13	2747.44	2817.64	2688.16	2814.64	2565.82	3011.21	3053.45	3067.55	3063.28	2986.5	2966.87	2926.78	2833.49	2894.68	2728.46	2837.28	2624.45
53.2792	3026.98	3222.38	3262.46	3047	3087.96	2953.15	2853.31	2741	2812.78	2687.23	2810.78	2564.09	3010.36	3053.43	3066.37	3058.85	2984.22	2963.51	2921.13	2830.99	2890.39	2722.04	2835.56	2621.03
53.3333	3028.88	3219.97	3260.87	3045.52	3084.25	2951	2845.19	2733.72	2810.88	2680.6	2806.28	2562.63	3008.41	3048.39	3063.69	3056.94	2983.91	2962.46	2917.9	2831.37	2884.83	2717.86	2831.3	2618.02
53.3874	3031.26	3215.92	3255.24	3042.23	3081.24	2946.39	2840.74	2727.05	2807.02	2671.21	2800.29	2557.42	3001.15	3044.29	3060.17	3059.23	2982.11	2957.03	2917.85	2826.42	2878.74	2713.89	2821.49	2613.24
53.4416	3024.44	3212.86	3254.74	3041.6	3082.2	2941.34	2835.28	2728.44	2803.64	2669.49	2792.36	2551.16	3000.8	3043.18	3056.47	3055.64	2976.78	2949.02	2911.26	2820.14	2872.26	2709.72	2816.46	2608.55
53.4957	3016.71	3210.83	3246.18	3032.63	3079.09	2932.32	2825.58	2721.43	2797.98	2664.7	2784.24	2544.58	3000.74	3038.29	3048.24	3048.79	2969.07	2952.32	2901.95	2817.82	2867.67	2704.71	2816.38	2605
53.5498	3012.54	3205.15	3246.4	3028.05	3070.07	2934.36	2827.13	2714.44	2795.2	2658.58	2782.83	2542.59	2998.94	3037.1	3049.36	3044.65	2966.25	2948.96	2897.44	2811.84	2868.05	2698.35	2814.03	2600.48
53.6039	3007.4	3202.8	3246.64	3024.42	3065.43	2930.22	2822.87	2704.69	2799.78	2657.43	2781.58	2539.3	2994.06	3037.25	3052.35	3043.42	2962.83	2939.95	2897.25	2804.91	2864.65	2689.86	2811.94	2596.49
53.658	3011.19	3199.13	3242.37	3027.45	3064.71	2930.28	2819.41	2708.31	2786.78	2655.04	2779.6	2533.98	2991.23	3035.34	3042.53	3040.32	2958.54	2936.03	2891.49	2800.26	2855.44	2683.7	2804.87	2589.8
53.7121	3010.47	3188.44	3233.63	3019.31	3056.14	2919.15	2813.12	2703.6	2780.14	2649.59	2773.1	2531.99	2988.82	3031.49	3039.12	3036.64	2956.03	2931.18	2888.74	2798.13	2855.43	2685.63	2800.82	2587.48
53.7662	3003.62	3185.06	3233.25	3020.3	3054.76	2919.05	2814.47	2701.45	2776.04	2647.98	2769.91	2531.78	2989.92	3027.48	3039.25	3032.33	2950.06	2928.56	2877.66	2794.39	2849.39	2681.82	2794.48	2591.36
53.8203	3005.98	3186.3	3223.31	3014.82	3051.14	2909.45	2814.61	2695.44	2767.26	2639.64	2765.02	2529.13	2988.59	3021.92	3042.36	3034.15	2948	2922.76	2871.58	2789.53	2851.53	2686.55	2794.64	2589.56
53.8745	3002.45	3192.24	3233.97	3013.23	3049.59	2909.51	2807.74	2690.8	2766.61	2640.92	2766.08	2522.69	2981.86	3016.75	3033.52	3028	2945.61	2921.75	2868.96	2777.83	2843.88	2676.46	2791.39	2578.52
53.9286	2998.17	3187.4	3229.69	3008.85	3047.81	2901.5	2805.82	2682.42	2764.76	2632.23	2756.75	2514.67	2979.53	3010.39	3026.62	3023.81	2941	2920.61	2871.41	2781.54	2839.56	2672.45	2787.35	2576.82
53.9827	2990.73	3188.7	3223.49	3013.58	3041.39	2903.61	2795.3	2681.64	2762.45	2634.32	2753.78	2514.17	2973.1	3012.34	3024.16	3022.65	2925.92	2918.94	2861.07	2775.04	2837.45	2666.36	2778.88	2577.51
54.0368	2988.51	3182.91	3216.1	3005.37	3036.3	2897.05	2790.16	2678.06	2752.88	2626.75	2744.89	2510.97	2966.68	3012.35	3021.15	3013.08	2924.49	2907.34	2859.75	2768.14	2834.7	2662.53	2773.63	2570.4
54.0909	2987.25	3178.98	3221.71	3000.54	3033.75	2890.6	2792.64	2674.09	2756.55	2622.82	2756.33	2512.56	2975.9	3008.88	3021.68	3014.17	2924.99	2902.89	2850.34	2761	2829.99	2658.28	2774.66	2562.54
54.145	2981.29	3174.84	3213.12	2992.91	3027.12	2883.58	2786.72	2669.44	2747.22	2617.4	2749.23	2503.38	2972.81	3002	3016.76	3016.52	2920.56	2891.86	2850.61	2761.11	2822.19	2658.63	2767.17	2570.13
54.1991	2983.34	3174.73	3212.02	2990.6	3021.72	2880.98	2776.39	2665.24	2739.5	2615.62	2737.58	2504.06	2962.96	2996.06	3008.6	3007.65	2911.39	2895.53	2847.11	2759.99	2822.68	2655.85	2762.81	2561.48
54.2532	2977.85	3174.86	3206.06	2987.2	3021.13	2875.63	2768.64	2660.52	2738.49	2611.02	2735.96	2495.88	2964.26	2997.69	3006.72	3005.69	2910.56	2884.65	2842.14	2755.86	2817.69	2650.9	2762.49	2560.35
54.3074	2978.94	3170.69	3208.12	2984.55	3015.64	2867.57	2772.48	2661.71	2740	2608.13	2736.73	2497.76	2964.82	3000.01	3008.1	3000.91	2910.75	2881.89	2838.28	2751.56	2814.91	2639.47	2759.28	2558.1
54.3615	2974.56	3162.4	3200.16	2982.63	3014.09	2863.66	2765.48	2655.99	2732.29	2604.35	2733.2	2490.54	2958.88	2996.5	3004.17	2997.72	2904.61	2875.22	2835.72	2741.32	2814.54	2637.41	2756.64	2552.51
54.4156	2974.33	3161.21	3205.15	2979.24	3009.8	2864.77	2763.63	2653.92	2726.71	2598.77	2732.44	2487.99	2957.84	2993.74	2995.67	2994.33	2898.23	2872.37	2837.61	2741.54	2817.14	2636.37	2746.73	2543.86
54.4697	2970.95	3155.5	3196.08	2972.67	3000.58	2859.61	2761.53	2646.24	2718.82	2592.63	2727.01	2479.75	2956.25	2985.78	2992.85	2985.33	2897.16	2873.82	2828.76	2740.1	2817.22	2639.22	2745.82	2545.24
54.5238	2967.19	3155.26	3189.53	2974.94	3006.54	2852.95	2754.75	2644.31	2720.48	2592.53	2722.54	2479.9	2952.84	2982.22	2984.82	2986.5	2894.84	2866.55	2815.81	2734.3	2814.71	2639.45	2745.96	2547.37
54.5779	2958.26	3153.47	3183.87	2969.43	2996.17	2848.93	2749.03	2638.61	2714.86	2587.22	2718.94	2475.5	2948.49	2982.73	2981.2	2984.26	2885.33	2862.18	2815.65	2726.85	2813.5	2633.95	2741.37	2540.09
54.632	2953.36	3144.03	3177.89	2968.72	2992.13	2844	2741.69	2644.2	2710.74	2588.44	2720.66	2476.93	2944.35	2980.43	2982.97	2981.13	2885.17	2859.45	2813.13	2720.44	2818.57	2626.95	2735.39	2527.87
54.6861	2954.75	3140.46	3179.85	2957.05	2987.24	2841.94	2740.39	2637.95	2707.77	2583.47	2716.53	2475.73	2942.19	2973.25	2978.82	2976.29	2883.7	2852.62	2807.21	2717.45	2819.98	2624.97	2731.64	2526.93
54.7403	2955.16	3139.78	3177.82	2946.24	2984.19	2842.16	2735.95	2630.1	2706.14	2580.37	2712.99	2471.9	2940.35	2974.62	2974.25	2968.38	2882.47	2847.9	2800.88	2715.61	2817.66	2622.12	2728.49	2527.34
54.7944	2951.12	3139.75	3173.34	2946.11	2977.32	2838.29	2730.21	2623.65	2704.42	2577.9	2707.33	2467.47	2936.95	2974.91	2975.26	2964.05	2877.46	2844	2799.83	2715.58	2819.58	2617.34	2725.71	2523.6
54.8485	2947.25	3138.68	3170.72	2944.57	2970.7	2833	2728.56	2621.92	2702.81	2574.14	2701.8	2465.79	2934.7	2966.79	2972.12	2962.46	2873.66	2840.2	2797.46	2711.6	2821.02	2614.36	2726.33	2521.23
54.9026	2948.78	3132.61	3164.82	2940.51	2965.31	2827.46	2727.71	2621.49	2698.78	2569.56	2697.69	2462.71	2931.75	2959.74	2967.54	2961.15	2874.04	2839.18	2791.21	2704.25	2817.49	2612.01	2725.4	2517.88
54.9567	2944.73	3127.36	3158.09	2940.77	2960.86	2823.97	2724.26	2615.09	2694.01	2566.43	2693.43	2455.84	2926.97	2958.76	2967.28	2956.33	2867.36	2833.23	2789.72	2703.8	2813.46	2608.02	2720.04	2512.38
55.0108	2942.58	3126.24	3159.6	2934.67	2968.73	2817.64	2716.62	2613.56	2688.67	2567.31	2693.76	2453.65	2920.46	2958.17	2963.52	2948.25	2859.58	2825.05	2786.32	2701.14	2802.89	2602.55	2715.27	2510.62
55.0649	2937.01	3122.4	3156.37	2929.46	2963.89	2804.16	2705.04	2605.53	2681	2562.1	2689.53	2451.94	2915.06	2953.43	2958.48	2944.59	2852.88	2822.91	2779.89	2692.47	2785.51	2597.42	2710.92	2512.09
55.119	2935.82	3120.46	3155.61	2931.47	2958.29	2807.6	2712.33	2610.25	2683.86	2560.62	2686.45	2448.87	2922.38	2947.56	2951.44	2940.31	2847.74	2821.09	2775.2	2689.24	2760.93	2594.59	2708.83	2506.1
55.1732	2937.25	3115.52	3150.48	2925.03	2948.64	2803.61	2705.22	2600.55	2672.16	2554.61	2680.94	2440.7	2917.79	2942.21	2951.1	2938.91	2842.68	2816.94	2769.9	2684.41	2719.09	2594.83	2706.27	2502.41
55.2273	2934.25	3116.74	3147.46	2929.34	2943.65	2800.34	2706.42	2597.18	2678.57	2554.97	2680.92	2445.37	2913.97	2942.07	2951.86	2938.27	2836.52	2815.75	2759.79	2675.03	2634.6	2588.99	2702.05	2502.6
55.2814	2928.41	3115.36	3141.35	2920.61	2936.89	2791.73	2699.27	2587.28	2667.83	2547.64	2668.59	2437.86	2915.67	2943.45	2943.58	2933.86	2839.78	2818.23	2758.59	2673.79	2467.23	2585.15	2699.43	2500.45
55.3355	2920.21	3107.61	3134.85	2917.9	2934.64	2793.81	2698.11	2589.36	2668.11	2542.24	2664.8	2438.07	2910.21	2936.35	2941.91	2931.81	2834.04	2809.32	2757.14	2672.94	2284.27	2580.56	2686.59	2496.35
55.3896	2914.83	3102.24	3132.71	2913.55	2927.56	2784.21	2694.54	2583.49	2664.75	2541.58	2662	2430.9	2904.12	2932.97	2934.47	2926.42	2834.37	2799.91	2759.83	2670.54	2179.89	2579.61	2692.82	2491.57
55.4437	2918.36	3098.25	3131.54	2913.6	2931.73	2781.01	2691.74	2582.65	2662.12	2541.18	2667.71	2434.86	2908.39	2933.17	2933.45	2931.65	2827.82	2798.35	2748.58	2665.76	2207.93	2574.17	2685.33	2483.26
55.4978	2917.86	3092.06	3127.39	2904.68	2924.72	2777.52	2684.52	2574.08	2657.31	2538.93	2660.11	2429.38	2904.04	2929.39	2932.68	2920.03	2824.81	2793.78	2740.04	2663.89	2316.89	2577.49	2687.49	2491.41
55.5519	2916.51	3102.29	3123.17	2909.49	2922.64	2779.46	2683.9	2577.85	2658.3	2543.68	2659.36	2429.67	2906.2	2926.5	2925.08	2919.03	2814.12	2790.24	2736.9	2655.75	2432.35	2566.7	2682.83	2491.36
55.6061	2913.45	3096.3	3113.57	2896.72	2912.58	2769.14	2670.57	2569.63	2649.03	2529.86	2656.33	2423.41	2895.86	2921.57	2922.29	2914.57	2805.59	2783.78	2735.14	2659.26	2573.57	2572.07	2678.45	2481.13
55.6602	2905.47	3096.32	3107	2892.59	2908.19	2765.35	2672.02	2567.72	2647.62	2528.33	2654.94	2426.98	2900.86	2922.17	2920.37	2911.84	2807.4	2778.04	2727.36	2654.72	2658.81	2565.1	2681.43	2479.05
55.7143	2904.09	3089.46	3105.46	2889.74	2904.75	2758.12	2665.27	2563.17	2641.83	2525.67	2647.43	2421.54	2895.31	2917.46	2917.37	2907.53	2798.42	2779.92	2730.24	2647.26	2721.02	2558.72	2673.54	2481.32
55.7684	2904.37	3087.25	3106.3	2888.88	2900.59	2761.47	2665.53	2560.78	2645.25	2522.17	2643.99	2417.89	2889.76	2912.29	2909.18	2906.47	2794.03	2770.57	2723.84	2642.61	2753.57	2555.29	2669.72	2477.19
55.8225	2900.09	3079.84	3105.56	2880.12	2896.45	2751.67	2658.46	2560.23	2639.44	2522.97	2641.97	2414.97	2888.81	2906.74	2909.9	2901.08	2791.75	2765.54	2718.01	2643.03	2773.68	2558.38	2670.68	2474.6
55.8766	2896.61	3079.14	3101.57	2877.62	2898.66	2748.99	2651.74	2551.77	2630.9	2518.49	2638.67	2411.71	2874.5	2906.13	2907.57	2894.98	2791.09	2757.58	2721.97	2640.46	2794.82	2561.5	2668.77	2471.28
55.9307	2890.11	3074.79	3094.11	2873.88	2890.98	2738.8	2644.36	2547.47	2628.5	2512.21	2640.37	2403.75	2877.96	2903.22	2908.13	2890.77	2785.66	2751.88	2718	2636.81	2800.27	2557.66	2663.74	2465.21
55.9848	2883.46	3070.35	3093.63	2868.53	2881.07	2739.23	2646.96	2544.31	2623.61	2510.83	2632.53	2401.76	2878.26	2899.09	2896.25	2881.12	2776.82	2748.15	2709.61	2630.13	2794.25	2546.96	2656.45	2462.28
56.039	2883.23	3066.73	3089.89	2862.41	2877.5	2730.67	2642.26	2543.92	2622.02	2504.83	2629.69	2402.81	2877.2	2902.82	2892.71	2878.12	2776.17	2749.06	2703.46	2625.44	2798.83	2543.9	2651.8	2463.26
56.0931	2888.01	3066.28	3089.03	2855.37	2877.78	2727.39	2639.86	2541.83	2623.53	2509.08	2628.56	2401.76	2868.34	2902.64	2894.47	2874.76	2772.49	2740.59	2698.67	2621.1	2793.56	2539.77	2653.52	2461.11
56.1472	2884.84	3060.34	3086.32	2852.99	2875.71	2727.11	2630.58	2535.74	2618.38	2505.3	2625.51	2396.64	2864.52	2891.46	2890.85	2871.07	2773.95	2738.28	2696.36	2621.88	2789.54	2537.31	2650.94	2458.03
56.2013	2883.19	3060.03	3079.28	2853.34	2874.19	2728.2	2628.67	2537.39	2616.48	2503.71	2623.73	2396.88	2864.24	2882.79	2889.07	2867.92	2773.4	2735.6	2696.13	2620.2	2788.16	2534.69	2645.75	2453.99
56.2554	2880.7	3054.9	3072.67	2850.02	2868.59	2722.95	2629.87	2532.99	2615.31	2497.98	2619.27	2397.4	2862.1	2880.09	2883.57	2863.28	2765.43	2732.3	2690.55	2617.51	2779.24	2530.5	2642.16	2451.57
56.3095	2877.56	3046.9	3068.93	2846.26	2862.42	2717.51	2626.56	2525.67	2610.92	2490.18	2614.28	2395.54	2859.13	2875.59	2876.2	2857.13	2758.25	2728.33	2682.86	2615.27	2767.14	2527.7	2639.78	2446.87
56.3636	2873.52	3045.11	3067.97	2844.66	2857.1	2712.89	2618.19	2528.34	2607.75	2488.71	2613.16	2393.86	2854.13	2870.65	2874.14	2853.57	2754.41	2719.5	2682.03	2608.47	2760.44	2527.37	2639.34	2440.9
56.4177	2872.29	3042.33	3063.59	2835.8	2851.23	2703.14	2610.95	2524.57	2607.8	2486.68	2611.36	2387.98	2846.61	2867.85	2870.62	2853.32	2750.48	2716.92	2681.1	2604.08	2754.32	2527.65	2639.59	2442
56.4719	2868.04	3034.58	3058.93	2834.13	2848.42	2702.99	2611.46	2517.76	2603.23	2484.35	2607.94	2382.93	2845.11	2863.32	2868.38	2849.43	2749.03	2716.46	2674.75	2601.93	2742.47	2524.51	2636.53	2441.88
56.526	2866.38	3035.2	3057.34	2830.54	2840.27	2700.63	2604.15	2507.82	2594.36	2478.85	2601.21	2381.08	2844.37	2863.41	2868.1	2844.23	2747.3	2710.92	2666.84	2594.7	2729.17	2517.06	2631.69	2441.5
56.5801	2862.28	3030.57	3049.37	2829.16	2839.68	2694.67	2607.43	2513.74	2592.13	2478.47	2602.54	2383.53	2845.62	2864.75	2861.18	2845.71	2737.37	2714.49	2660.7	2587.74	2714.35	2511.88	2627.76	2435.78
56.6342	2858.18	3026.38	3043.54	2826.67	2830.96	2689.93	2603.51	2507.2	2590.19	2475.12	2597.41	2375.63	2839.17	2861.03	2848.28	2836.35	2729.98	2711.41	2653.93	2585.07	2697.63	2511.33	2628.12	2434.15
56.6883	2859.85	3023.49	3048.82	2820.06	2829.68	2685.97	2606.27	2503.22	2588.49	2472.64	2599.52	2377.4	2839.12	2856.11	2857.74	2836.21	2735.25	2698.71	2656.42	2588.51	2685.92	2501.66	2617.9	2425.54
56.7424	2853.73	3021.36	3046.36	2816.74	2821.13	2681.97	2600.05	2501.49	2584.37	2466.56	2596.06	2375.64	2831.73	2855.9	2851	2833.18	2725.01	2691.97	2656.98	2582.57	2676.1	2504.53	2616.34	2428.53
56.7965	2847.45	3017.48	3040.55	2814.93	2818.8	2678.1	2593.12	2500.34	2581.26	2466.63	2584.45	2372.11	2831.97	2853.13	2842.59	2822.32	2719.55	2692.14	2646.15	2586.19	2667.68	2500.03	2616.31	2425.38
56.8506	2843.96	3011.51	3033.62	2803.78	2813.72	2671.89	2586.85	2495.7	2577.55	2465.19	2583.4	2369.73	2827.66	2848.71	2840.72	2814.22	2719.43	2684.12	2644.04	2579.55	2659.36	2499.23	2616.8	2422.8
56.9048	2848.23	3013.53	3031.2	2803.74	2810.35	2665.95	2587.59	2488.83	2577.25	2459.84	2583.95	2366.36	2823.94	2838.82	2838.83	2819.63	2715.84	2675.96	2637.89	2571.82	2659.59	2490.25	2612.02	2423.75
56.9589	2845.3	3006.32	3026.44	2795.89	2804.98	2661.99	2578.55	2483.84	2574.99	2460.04	2575.42	2360.38	2822.1	2832.69	2835.42	2811.87	2712.04	2673.87	2633.54	2569.06	2654.33	2491.61	2611.08	2426.27
57.013	2836.73	3004.43	3016.92	2798.73	2801.73	2661.12	2576.47	2485.35	2572.21	2463.26	2579.37	2358.04	2822.35	2839.2	2833.56	2806.98	2701.06	2673.38	2631.2	2565.15	2645	2487.92	2606.19	2420.07
57.0671	2833.89	2999.34	3010.99	2789.17	2796.57	2652.18	2572.18	2482.31	2567.11	2455.44	2574.92	2354.5	2821.55	2830.9	2825.99	2808.54	2695.72	2668.12	2624.24	2562.72	2642.3	2487.87	2600.1	2415.3
57.1212	2829.8	2998.91	3013.25	2793.77	2796.96	2653.78	2573.84	2482.84	2571.78	2455.52	2577.04	2355.99	2821.85	2828.04	2824.55	2800.76	2691.54	2660.71	2618.19	2557.06	2642.37	2484.47	2598.98	2411.43
57.1753	2832.32	2992.32	3008.85	2789.52	2791.21	2647.69	2567.67	2477.76	2567.4	2450.21	2572.67	2356.01	2818.67	2825.29	2822.73	2793.31	2688.06	2660.29	2619.82	2555.29	2638.74	2486	2596.66	2409.33
57.2294	2826	2992.82	3007.29	2785.62	2787.67	2647.75	2564.33	2479.63	2563.87	2449.72	2575.71	2351.91	2814.83	2826.46	2817.57	2791.22	2687.32	2654.26	2617.36	2553.45	2634.52	2481.28	2594.08	2405.19
57.2835	2825.22	2984.43	3002.85	2778.79	2779.33	2640.1	2557.46	2474.02	2558.57	2445.69	2571.65	2346.74	2807.23	2819.43	2812.44	2785.59	2681.81	2649.13	2614.07	2550.67	2630.48	2480.54	2585.78	2403.77
57.3377	2822.56	2984.2	2998.23	2776.66	2780.76	2635.13	2557.71	2471.23	2557.19	2444.04	2569.41	2345.01	2806.06	2813.59	2806.97	2781.78	2676.51	2646.09	2610.51	2545.57	2626.5	2483.27	2585.44	2401.83
57.3918	2815.4	2978.23	2993.56	2771.65	2775.92	2629.56	2553.96	2467.33	2552.94	2442.2	2567.8	2344.97	2801.73	2813.14	2803.17	2777.23	2669.32	2638.87	2606.94	2542.04	2622.59	2479.55	2589.88	2399.51
57.4459	2809.57	2970.79	2987.95	2766.18	2767.13	2624.09	2549.35	2463.3	2549.39	2435.02	2566.05	2344.39	2794.53	2809.77	2797.72	2772.95	2666.01	2633.54	2601.5	2539.57	2619.8	2473.39	2587.54	2399.52
57.5	2816.37	2969.54	2984.17	2757.54	2762.49	2619.74	2547.2	2461.69	2546.14	2430.39	2558.93	2341.81	2792.94	2805.88	2793.73	2770.16	2664.37	2632.65	2599.55	2535.59	2618.85	2471.99	2584.04	2396.46
57.5541	2817.43	2966.31	2983.23	2745.88	2757.1	2615.07	2541.4	2458.7	2540.48	2432.7	2551.91	2337.67	2790.7	2807.02	2792.45	2765.21	2659.52	2627.63	2600.98	2533.91	2617.46	2470.27	2579.85	2390.83
57.6082	2803.2	2962.16	2977.61	2748.12	2752.1	2617.73	2541.32	2456.24	2541.03	2432.88	2556.34	2336.51	2788.34	2804.75	2786.32	2763.47	2659.57	2621.56	2595.26	2534.79	2612.91	2464.53	2575.79	2388.99
57.6623	2804.17	2958.09	2976.6	2742.5	2746.3	2612.76	2536.59	2449.94	2534.19	2429.78	2552.54	2336.25	2785.37	2797.76	2780.89	2760.58	2655.51	2619.39	2590.29	2534.03	2607.48	2460.4	2577.05	2385.88
57.7165	2802.37	2959.9	2971.41	2741.28	2740.3	2611.79	2529.5	2446.23	2539.47	2421.27	2551.76	2337.52	2783.37	2794.38	2773.71	2753.91	2650.61	2618.14	2586.84	2530.96	2607.45	2457.81	2572.59	2381.24
57.7706	2797.8	2955.25	2958.9	2738.58	2736.25	2605.83	2526.1	2443.98	2533.13	2418.16	2545.38	2336.91	2783.28	2785.76	2772.59	2750.92	2636.55	2615.01	2583.08	2529.85	2607.1	2455.36	2569.44	2382.39
57.8247	2797.21	2951.24	2966.64	2727.66	2733.69	2603.03	2525.28	2445.84	2531.73	2417.8	2541.04	2327.53	2771.95	2781.84	2769.19	2742.79	2639.02	2612.18	2577.81	2522.98	2605.34	2455.39	2563.72	2374.85
57.8788	2791.73	2946.37	2956.22	2723.49	2729.41	2594.94	2522.55	2439.53	2527.37	2413.98	2533.91	2321.49	2765.54	2781.41	2762.38	2742.06	2630.25	2603.08	2580.17	2513.79	2603.26	2452.87	2566.86	2377.58
57.9329	2788.32	2944.63	2949.94	2731.52	2726.85	2595.42	2524.21	2439.45	2534.73	2416.61	2542.75	2321.23	2769.86	2779.07	2760.95	2732.06	2628.15	2601.86	2572.23	2515.06	2600.6	2447.75	2564.17	2376.15
57.987	2783.74	2931.92	2944.15	2719.83	2720.12	2585.72	2514.16	2429.72	2524.69	2409.37	2538.04	2319.52	2765.87	2775.83	2762.84	2729.31	2621.96	2597.25	2569.17	2513.28	2593.97	2447.28	2558.53	2373.69
58.0411	2781.44	2934.52	2946.24	2713.04	2715.83	2587.22	2515.14	2430.01	2522.93	2414.52	2529.49	2323	2760.61	2769.7	2752.98	2727.35	2619.37	2590.21	2560.65	2508.69	2591.43	2440.01	2555.21	2368.84
58.0952	2779.65	2930.01	2941.46	2712.49	2713.91	2581.8	2507.99	2425.01	2518.02	2410.44	2528.71	2318.98	2757.2	2762.72	2755.58	2719.94	2616.28	2586.29	2561.67	2503.35	2586.98	2442.51	2554.55	2366.7
58.1494	2774.89	2929.15	2936.36	2707.3	2710.02	2580.61	2510.92	2426.28	2517.55	2406.47	2527.76	2320.61	2748.35	2763.73	2747.88	2724.14	2613.64	2584.93	2558.96	2500.42	2582.5	2442.96	2552.41	2365.03
58.2035	2767.45	2921.1	2932.09	2702.54	2705.29	2573.23	2502.22	2418.93	2511.42	2400.77	2524.58	2311.4	2749.15	2761.45	2739.92	2716.46	2608.84	2585.16	2552.4	2496.68	2579.04	2438.75	2553.16	2366.72
58.2576	2768.98	2917.83	2924.69	2699.76	2701.33	2569.78	2495.76	2414.44	2510.35	2397.84	2522.46	2305.97	2744.71	2757.74	2739.39	2707.48	2603.69	2582.76	2547.58	2492.96	2578.28	2431.63	2550.44	2365.01
58.3117	2764.9	2911.44	2917.3	2693.88	2694.63	2565.71	2494.41	2412.95	2507.74	2394.98	2518.27	2303.33	2739.06	2753.5	2735.38	2703.34	2598.18	2574.99	2545.45	2488.39	2580.74	2426.62	2544.82	2359.72
58.3658	2757.95	2903.06	2911.82	2687.79	2688.59	2560.94	2493.67	2412.41	2502.34	2391.98	2513.66	2302.12	2739.19	2749.12	2728.16	2699.93	2592.69	2567.73	2543.2	2485.22	2578.84	2426.29	2540.59	2356.58
58.4199	2756.17	2903.37	2913.18	2686.29	2688.27	2560.66	2490.5	2413.22	2501.5	2392.21	2513.18	2304.23	2740.03	2744.38	2724.37	2697.26	2590.79	2564.47	2540.94	2483.14	2572.11	2426.97	2536.36	2356.42
58.474	2751.16	2894.88	2908	2677.14	2681.5	2554.41	2482.19	2407.1	2500.15	2388.87	2512.2	2299.58	2737.33	2739.79	2718.23	2695.68	2590.28	2560.59	2537.75	2478.66	2569.17	2424.03	2532.84	2354.08
58.5281	2747.19	2902.63	2900.69	2674.65	2674.74	2554.19	2485.31	2403.24	2495.96	2385.59	2507.96	2298.45	2736.69	2736.45	2719.6	2692.81	2582.76	2556.48	2531.08	2478.66	2562.82	2419.87	2532.1	2350.32
58.5823	2744.76	2895.11	2895.13	2669.7	2667.86	2548.28	2480.19	2398.56	2491.61	2385.25	2503.55	2287.01	2734.48	2734.32	2715.39	2688	2574.54	2554.53	2527.47	2476.29	2559.63	2418.02	2531.21	2352.53
58.6364	2745.41	2893.63	2888.98	2674.17	2668.45	2541.51	2477.26	2399.07	2495.48	2383.11	2504.72	2289.81	2732.02	2731.03	2710.72	2682.85	2569.56	2549.96	2525.84	2474.3	2558.64	2414.34	2529.87	2347.21
58.6905	2738.86	2889.18	2889.01	2669.08	2661.03	2536.67	2472.07	2393.69	2488.04	2373.29	2499.7	2285.19	2723.97	2725.2	2709.92	2682.47	2567.02	2547.44	2523.38	2473.64	2554.25	2410.16	2526.31	2343.44
58.7446	2738.05	2888.59	2888.87	2660.88	2662.23	2535.91	2475.13	2397.18	2485.27	2378.78	2500.74	2291.91	2723.51	2726.87	2702.82	2677.29	2563.51	2542.06	2523.45	2468.59	2557.65	2412.34	2526.16	2343.07
58.7987	2735.54	2878.92	2885.01	2651.2	2655.68	2531.49	2469.63	2390.08	2479.02	2374.19	2498.2	2290.27	2712.49	2717.91	2701.79	2665.83	2556.91	2537.45	2525.79	2460.5	2552.57	2409.64	2522.1	2342.93
58.8528	2727.46	2877.33	2878.1	2648.37	2650.56	2527.25	2464.33	2392.57	2479.43	2373.75	2501.12	2285.1	2719.07	2717.82	2696.38	2662.78	2555.34	2535.2	2520.81	2463.24	2548.99	2404.76	2514.02	2333.42
58.9069	2722.82	2870.97	2874.93	2643.22	2646.05	2519.15	2456.15	2386.06	2472.97	2370.62	2498.62	2274.64	2712.46	2710.74	2688.14	2655.57	2548.74	2527.89	2513.58	2456.04	2546.58	2408.74	2516.97	2339.69
58.961	2718.41	2868.02	2871.49	2640.62	2642.08	2517.59	2458.04	2388.06	2476.74	2364.64	2495.27	2278.9	2708.45	2706.91	2679.4	2650.79	2543.03	2521.12	2509.09	2454.32	2546.16	2402.94	2512.31	2330.85
59.0152	2712.66	2863.64	2863.6	2634.27	2637.67	2513.5	2451.83	2383.51	2471.21	2360.64	2491.08	2278.23	2706.16	2707.69	2679.62	2649.88	2543.33	2518.36	2508.93	2455.57	2543.47	2399.02	2517.92	2330.93
59.0693	2714.82	2857.96	2865.95	2630.84	2633.9	2506.2	2449.51	2379.58	2466.13	2361.13	2491.34	2278.25	2701.14	2702.31	2672.33	2643.59	2534.47	2517.42	2504.16	2449.47	2540.35	2401.49	2501.83	2326.41
59.1234	2712.45	2856.19	2862.11	2627.15	2626.09	2501.5	2445.84	2375.14	2462.62	2360.09	2486.24	2276.01	2694.03	2695.22	2669.4	2644.99	2534.26	2512.39	2502.76	2447.17	2541.91	2396.61	2503.46	2321.07
59.1775	2713.38	2852.72	2853.44	2624.94	2625.98	2501.64	2441.54	2379.86	2469.07	2357.08	2482.02	2269.84	2688.76	2692.54	2669.73	2643.03	2531.68	2509.8	2496.52	2444.86	2529.36	2395.59	2498.19	2323.2
59.2316	2708.55	2847.18	2849.1	2617.56	2617.63	2499.89	2434.83	2371.39	2461.75	2354.35	2479.65	2267.48	2690.3	2688.11	2664.39	2632.55	2530.09	2504.81	2494.07	2445.23	2530.53	2392.43	2500.59	2319.38
59.2857	2705.45	2849.69	2848.77	2616.63	2620.24	2499.82	2434.52	2371.72	2463.9	2357.05	2482.9	2268.15	2685.97	2681.77	2658.85	2620.88	2524.06	2505.47	2491.87	2437.81	2524.84	2391.1	2501.37	2314.83
59.3398	2704.76	2843.3	2840.86	2610.93	2617.14	2490.21	2430.35	2365.97	2461.81	2350.37	2476.63	2265.8	2683.62	2678.67	2647.45	2620.7	2513.69	2502.73	2489.56	2437.02	2526.79	2383.61	2497.48	2315.49
59.3939	2701.07	2838.92	2840.04	2613.36	2613.4	2496.54	2437.26	2373.43	2462.91	2349.51	2477.65	2266.01	2678.17	2677.07	2654.68	2620.32	2512.67	2495.79	2488.02	2434.84	2516.33	2379.47	2492.58	2313.1
59.4481	2697.24	2832.4	2832.7	2601	2604.32	2488.51	2432.94	2364.58	2451.68	2347.73	2472.13	2267.58	2671.49	2670.31	2646.28	2617.84	2508.13	2497.03	2485.46	2433.72	2521.14	2382.12	2489.53	2315.35
59.5022	2691.06	2822.33	2829.2	2598.92	2598.93	2483.6	2431.18	2363.36	2453.05	2347.21	2472.52	2260.26	2674.39	2668.68	2639.62	2613.66	2506.44	2489.88	2481.39	2429.21	2517.12	2378.37	2491.43	2314.08
59.5563	2690.54	2819.99	2820.27	2591.03	2594.9	2474.83	2418.97	2355.49	2447.09	2341.21	2466.96	2256.66	2667.25	2660.9	2635.62	2602.94	2497.87	2481.76	2477.68	2426.15	2513.34	2377.47	2487.2	2308.01
59.6104	2685.8	2815.55	2818.14	2591.59	2594.72	2478.74	2424.37	2357.15	2444.83	2342.93	2462.99	2256.9	2670.67	2658.93	2636.65	2594.57	2502.15	2483.9	2471.6	2417.98	2510.41	2371.07	2479.65	2302.67
59.6645	2683.82	2813.88	2810.36	2582.82	2589.81	2472.43	2417.05	2348.45	2442.77	2337.22	2459.49	2249.57	2663.44	2654	2624.49	2596.95	2493.38	2484.03	2470.33	2419.13	2506.37	2369.62	2477.69	2304.43
59.7186	2678.52	2814.73	2805.74	2576.75	2580.14	2471.31	2417.1	2350.36	2443.26	2336.06	2460.12	2248.66	2659.53	2656.29	2625.1	2593.09	2493.34	2481.62	2473.64	2417.91	2510.34	2366.2	2476.45	2303.65
59.7727	2671.79	2805.15	2800.78	2575.4	2579.34	2463.3	2415.34	2345.66	2435.68	2333.1	2452.65	2244.73	2655.06	2645.57	2616.95	2585.93	2487.38	2475.74	2468.73	2415.18	2508.98	2363.16	2476.22	2300.37
59.8268	2670.08	2812.24	2803.91	2581.75	2584.88	2470.3	2419.31	2351.26	2444.62	2337.29	2457.82	2248.01	2656.84	2649.95	2617.79	2581.63	2482.14	2473	2465.37	2413.99	2498.19	2358.45	2472.48	2296.62
59.881	2666.61	2800.52	2790.17	2570.77	2572.68	2457.94	2409.47	2342.46	2434.38	2328.72	2449.18	2243.66	2647.21	2640.89	2609.69	2576.77	2477.57	2466.66	2463.06	2413.26	2496.47	2362.06	2469.45	2297.92
59.9351	2662.45	2796.73	2793.99	2569.63	2571.85	2455.93	2412.49	2340.23	2433.24	2331.28	2444.78	2239.97	2646.19	2634.45	2603.92	2574.52	2468.25	2459.71	2458.49	2401.97	2498.08	2360.12	2469.8	2302.24
59.9892	2660.68	2793.79	2785.98	2561.15	2562.47	2449.86	2403.83	2337.64	2429.52	2324.46	2442.35	2235.98	2649.23	2625.93	2598.89	2569.75	2466.87	2459.03	2454.75	2401.6	2497.13	2356.67	2465.37	2295.76
60.0433	2654.51	2793.19	2776.56	2559.27	2557.95	2453.17	2401.97	2334.92	2431.83	2325.43	2444.49	2236.5	2643.98	2625.99	2600.63	2574.62	2464.4	2456.93	2451.54	2400.36	2492.92	2351.66	2462.15	2288.1
60.0974	2650.52	2785.32	2772.29	2553.53	2553.23	2445.09	2397.68	2332.46	2424.14	2319.77	2439.31	2232.34	2633.98	2622.53	2593.52	2569.49	2460.02	2452.28	2450.92	2398.58	2488.78	2350.32	2461.86	2285.12
60.1515	2644.03	2781.2	2771.49	2547.35	2552.11	2443.73	2396.34	2330.6	2423.36	2321.39	2436.88	2234.22	2634.55	2618.13	2586.27	2563.35	2456.66	2445.99	2443.19	2394.17	2483.17	2345.53	2453.18	2283.69
60.2056	2643.22	2774.78	2767.45	2541.41	2548.9	2433.58	2391.59	2326.08	2415.21	2317.51	2432.7	2232.69	2631.01	2612.05	2581.04	2555.29	2455.21	2441.32	2442.25	2393.07	2481.84	2344.94	2451.9	2283.14
60.2597	2638.76	2768.01	2760.2	2542.04	2549.16	2436.84	2383.61	2324.19	2413.13	2313.25	2430.51	2228.69	2624.54	2607.58	2574.16	2548.41	2447.91	2440.98	2439.93	2391.03	2481.59	2342.45	2453.32	2280.76
60.3139	2636.1	2763.78	2755.23	2534.54	2539.21	2431.91	2381.92	2321.64	2413.24	2310.39	2432.15	2225.97	2620.82	2606.23	2575.09	2546.06	2443.92	2439.56	2435.45	2385.35	2479.88	2345.2	2453.24	2281.01
60.368	2632.84	2766.55	2751.73	2527.13	2537.61	2431.58	2380.93	2320.31	2411.42	2307.28	2428.85	2225.34	2616.83	2600.68	2573.74	2545.53	2440	2435.82	2434.37	2385	2478.53	2345.07	2449.45	2280.57
60.4221	2628.41	2758.04	2744.9	2522.62	2537.12	2426.14	2376.53	2315.73	2403.08	2305.12	2424.45	2222.39	2612.15	2597.79	2567.04	2538.72	2434.52	2432.08	2431.93	2383.85	2476.64	2335.57	2444.25	2277.78
60.4762	2623.98	2750.21	2740.32	2521.49	2530.61	2419.91	2374.37	2315.57	2400.55	2305.05	2424.64	2220.25	2613.13	2595.38	2560	2531.04	2429.33	2427.86	2427.77	2379.72	2473.12	2329.81	2441.93	2274.08
60.5303	2621.38	2746.94	2739.64	2514.23	2522.31	2417.32	2373.15	2312.66	2401.57	2302.49	2421.85	2221.16	2612.27	2588.91	2557.19	2526.42	2428.06	2421.64	2424.35	2377.69	2469.18	2331.8	2440.83	2271.2
60.5844	2622.77	2746.32	2738.17	2509.58	2518.53	2417.81	2371.18	2307.86	2398.99	2298.06	2419.6	2219.05	2604.16	2584.84	2555.14	2522.33	2427.69	2418.68	2421.79	2377.95	2464.66	2329.09	2439.24	2270.31
60.6385	2617.57	2738.8	2731.12	2507.47	2513.18	2416.89	2369.71	2308.68	2394.69	2296.25	2413.69	2216.89	2597.44	2580	2548.65	2517.55	2421.98	2415.14	2417.46	2376.22	2461.68	2324.67	2436.25	2267.56
60.6926	2608.26	2733.34	2726.51	2503.48	2508.6	2411.39	2367.22	2307.24	2395.53	2294.02	2410.24	2214.57	2593.02	2574	2544.21	2509.88	2416.17	2411.66	2416.09	2370.62	2463.42	2325.56	2434.48	2261.73
60.7468	2603.69	2729.59	2723.25	2499.03	2505.89	2406.39	2363.5	2303.77	2398.26	2290.54	2410.56	2210.85	2590.43	2569.99	2539.54	2505.31	2411.59	2409.96	2415.59	2366.92	2463.79	2324.52	2431.14	2257.76
60.8009	2605.09	2719.57	2714.25	2491.55	2501.47	2402.69	2358.71	2298.51	2391.24	2286.99	2404.69	2207.55	2585.2	2567.14	2533.06	2502.27	2408.48	2405.75	2411.56	2368.12	2459.4	2320.26	2428.08	2258.25
60.855	2601.97	2719.4	2709.74	2492.16	2501.16	2400.89	2362.05	2295.45	2386.02	2288.62	2404.02	2204.83	2576.62	2561.69	2527.8	2493.88	2407.63	2403.64	2409.72	2369.21	2456.76	2317.72	2428.91	2257.93
60.9091	2596.83	2710.3	2700.79	2487.02	2493.02	2397.35	2360.13	2292.94	2381.93	2286.58	2404.84	2203.64	2575.36	2556.37	2524.23	2492.35	2404.54	2404.67	2407.47	2361.23	2457.7	2317.82	2420.78	2255.77
60.9632	2592.71	2709.31	2704.49	2483.11	2492.97	2396.82	2357.05	2293.99	2380.5	2283.5	2402.24	2202.25	2574.82	2557.65	2528.46	2491.53	2399.29	2402.86	2401.11	2360.05	2448.81	2314.8	2419.93	2252.4
61.0173	2588.57	2704.52	2696.49	2475.04	2487.06	2386.28	2347.97	2289.19	2376.05	2278.65	2400.22	2198.27	2569.14	2546.77	2522.69	2489.49	2398.03	2396.76	2401.72	2358.93	2444.96	2310.51	2422.74	2248.98
61.0714	2587.02	2705.23	2691.17	2477.39	2485.19	2392.6	2353.12	2286.26	2377.21	2279.99	2398.99	2198.87	2566.64	2543.96	2517.9	2481.82	2396.53	2398.84	2401.14	2354.87	2446.37	2305.12	2424.81	2249.06
61.1255	2577.09	2698.95	2684.04	2469.51	2476.35	2386.83	2349.16	2277.82	2371.19	2274.99	2394.97	2193.71	2560.24	2541.57	2507.11	2477.62	2391.98	2401.28	2398.11	2352.65	2444.64	2303.96	2418.05	2250.7
61.1797	2579.13	2692.64	2679.57	2468.84	2479.75	2384.86	2347.59	2284.52	2376.21	2275.06	2396.41	2195.31	2559.63	2537.78	2508.7	2475.66	2383.98	2392.54	2399.3	2349.78	2441.42	2301.52	2411.95	2242.64
61.2338	2575.07	2683.05	2674.74	2460.28	2472.75	2380.88	2338.3	2276.43	2368.56	2272.7	2385.91	2187.28	2551.55	2537.92	2502.05	2466.78	2384.47	2386.14	2394.28	2342.42	2437.5	2293.99	2412.76	2238.91
61.2879	2569.16	2683.13	2673.8	2459.4	2463.41	2380.2	2346.93	2281.62	2370.19	2273.23	2389.08	2194.94	2552.44	2533.52	2494.55	2468.74	2372.98	2374.39	2385.86	2344.28	2436.36	2293.55	2405.13	2243.1
61.342	2565.47	2678.5	2668.07	2453.22	2458.36	2375.09	2336.63	2275.79	2366.93	2265.01	2380.58	2184.8	2551.08	2521.91	2493.42	2462.26	2373.08	2377.29	2387.31	2342.69	2433.16	2291.44	2407.33	2239.38
61.3961	2562.03	2679.99	2660.12	2454.04	2463.41	2372.02	2337.49	2271.12	2365.8	2267.51	2379.86	2183.11	2547.37	2520.46	2489.01	2459.08	2367.04	2377.27	2381.58	2340.41	2428.86	2289.6	2401.21	2232.29
61.4502	2553.88	2676.22	2649.57	2445.77	2459.18	2362.72	2332.03	2264	2363.74	2259.81	2374.83	2181.52	2541.43	2518.83	2492.11	2456.9	2364.75	2372.83	2378.39	2341.46	2426.03	2294.6	2401.35	2226.76
61.5043	2551.16	2668.56	2652.66	2440.71	2455.09	2365.09	2331.54	2268.66	2358.39	2258.48	2376.27	2179.77	2541.62	2511.07	2482.79	2452.07	2366.09	2369.51	2380.16	2339.06	2428.47	2285.25	2401.84	2226.98
61.5584	2546.72	2661.35	2644.17	2435.56	2454.06	2357.9	2323.33	2262.55	2355.34	2253.94	2375.38	2177.31	2532.62	2507.14	2484.82	2446.22	2358.2	2367.83	2377.54	2334.71	2422.14	2284.76	2395.21	2227.25
61.6126	2545.35	2663.24	2649.12	2441.34	2453.12	2362.84	2325.24	2267.89	2357.77	2256.9	2375.45	2177.92	2531.38	2505.78	2474.45	2447.18	2360.31	2369.61	2376.07	2332.43	2422.41	2285.12	2393.27	2222.67
61.6667	2541.33	2656.85	2640.66	2431.85	2446.63	2356.98	2318.14	2260.82	2350	2255.56	2371.56	2170.53	2522.3	2498.11	2468.11	2437.38	2354.92	2362.34	2370.91	2331.04	2415.4	2285.49	2393.94	2222.28
61.7208	2536.09	2654.97	2636.99	2430.99	2441.15	2354.05	2320.14	2260.75	2352.88	2248.95	2369.18	2166.96	2519.88	2492.51	2458.15	2433.06	2342.27	2359.13	2367.38	2325.81	2411.26	2276.6	2389.92	2219.34
61.7749	2531.4	2646.57	2628.46	2420.91	2428.94	2352.13	2316.03	2256.69	2347.46	2247.79	2368.52	2168.33	2511.46	2486.61	2456.34	2426.96	2343.1	2356.04	2369.93	2325.5	2409.87	2281.05	2389.61	2217.26
61.829	2524.04	2639.56	2626.35	2419.03	2432.69	2356.59	2317.78	2257.32	2348.15	2248.15	2370.25	2169.27	2511.93	2488.76	2455.69	2428.67	2344.04	2349.36	2363.98	2323.27	2408.59	2278.61	2384.64	2218.01
61.8831	2524.64	2637.98	2621.47	2409.98	2429.31	2348.76	2311.05	2251.39	2339.4	2243.16	2363.2	2166.74	2504.35	2483.74	2446.17	2419.94	2340.02	2351.08	2362.98	2314.57	2408.51	2273.02	2383.94	2217.55
61.9372	2522.31	2627.95	2619.26	2409.97	2423.5	2345.88	2310.32	2249.12	2340.18	2240.86	2360.2	2163.61	2508.76	2477.21	2446.93	2414.98	2333.39	2346.57	2358.7	2312.97	2404.91	2265.31	2376.6	2210.58
61.9913	2517.52	2623.51	2614.37	2405.61	2419.91	2341.67	2303.24	2246.47	2335.48	2234.53	2354.06	2161.65	2497.55	2474.33	2442.58	2414.01	2333.82	2343	2357.82	2312.32	2400.47	2267.84	2376.91	2210
62.0455	2512.34	2620.03	2615.13	2401.72	2416.02	2343.59	2307.75	2250.14	2337.48	2237.2	2362.2	2164.7	2494.83	2469.65	2432.77	2409.66	2334.25	2344.48	2356.99	2309.22	2400.18	2265.65	2371.42	2206.53
62.0996	2509.51	2616.42	2607.3	2397.28	2416.34	2337.75	2302.8	2241.05	2332.51	2234.7	2350.57	2159.02	2493.67	2463.43	2430.74	2407.75	2331.74	2337.37	2356.08	2316.23	2396.87	2265.41	2375.65	2198.56
62.1537	2503.8	2615.76	2597.2	2398.24	2410.29	2339.28	2298.14	2245.73	2332.36	2234.5	2351.25	2159.9	2481.05	2463.11	2426.16	2407.91	2323.38	2332.66	2347.68	2312.88	2396.76	2261.3	2370.51	2197.55
62.2078	2500.09	2608.96	2587.07	2389.77	2407.25	2329.5	2293.22	2236.19	2324.47	2233.23	2347.49	2156.47	2477.08	2453.94	2422.37	2399.26	2322.21	2328.74	2348.8	2306.62	2395.08	2259.46	2370.19	2199.1
62.2619	2498.85	2601.32	2594.17	2390.39	2412.13	2327.91	2299.63	2238.7	2330.77	2229.91	2346.59	2151.01	2477.58	2451	2421.58	2393.57	2319.87	2323.01	2345.15	2306.51	2389.79	2255.84	2371.41	2198.08
62.316	2491.33	2595.33	2586.82	2382.59	2401.64	2322.19	2291.72	2234.32	2321.77	2224.17	2343.55	2145.14	2473.22	2444.35	2420.43	2384.15	2312.73	2323.98	2338.01	2299.63	2387.1	2250.8	2360.55	2195.78
62.3701	2486.65	2591.04	2580.93	2380.11	2393.39	2322.89	2291.93	2234.71	2321.73	2224.12	2341.29	2144.97	2466.49	2437.93	2405.89	2389.77	2312	2322.89	2335.81	2299.58	2386.46	2251.56	2365.09	2191.33
62.4242	2484.64	2586.52	2574.49	2375.42	2394.48	2320.02	2284.35	2230.21	2320.09	2218.72	2339.05	2139.77	2460.2	2436.26	2404.64	2383.42	2307.46	2321.71	2338.45	2298.87	2386.29	2248.29	2355.47	2190.5
62.4784	2477.2	2588.23	2571.88	2375.9	2396.02	2313.16	2288.14	2228.09	2322.03	2220.62	2337.05	2138.38	2461.42	2429.33	2404.2	2382.34	2305.94	2324.84	2339.18	2297.09	2389.35	2248.84	2353.98	2188.68
62.5325	2477.85	2579.21	2568.94	2368.35	2391.15	2311.89	2287.59	2221.84	2315.05	2213.64	2331.97	2136.66	2452.22	2425.84	2399.5	2374.39	2303.69	2319.17	2332.69	2294.79	2382.56	2243.45	2354.33	2190.3
62.5866	2471.22	2579.71	2566.66	2373.9	2388.88	2317.35	2286.64	2227.27	2317.52	2222.09	2334.82	2139.11	2451.93	2427.24	2397.02	2376.04	2310.12	2317.59	2332.43	2293.56	2380.28	2243.2	2350.59	2183.58
62.6407	2465.83	2570.74	2561.08	2365.14	2386	2309.28	2279.53	2222.06	2314.26	2212.64	2330.36	2135.54	2444.55	2419.29	2389.49	2368.21	2300.9	2312.11	2327.45	2291.96	2378.06	2240.85	2349.28	2183.81
62.6948	2465.34	2563.09	2556.29	2359.93	2384.44	2312.43	2282.21	2221.05	2308.6	2214.35	2329.91	2132.83	2446.54	2415.95	2389.18	2366.46	2297.3	2316.26	2326.99	2287.81	2371.87	2241.43	2344.91	2184.87
62.7489	2461.19	2557.53	2545.93	2353.07	2378.27	2306.49	2276.96	2215.56	2304.29	2205.15	2324.66	2128.34	2439.91	2408.26	2380.55	2363.77	2292.82	2310.97	2323.57	2283.12	2371.34	2241.08	2338.37	2181.32
62.803	2453.98	2554.77	2547.35	2352.44	2377.98	2308.61	2275.79	2213.75	2305.23	2206.35	2327.61	2128.28	2433.52	2408.23	2373.02	2358.86	2287.43	2303.99	2321.97	2280.91	2363.96	2236.22	2336.55	2178.47
62.8571	2445.09	2550.46	2537.73	2347.13	2371.93	2300.32	2269.68	2210.41	2299.58	2200.63	2322.9	2126.35	2430.63	2402.11	2373.41	2358.49	2284.58	2304.72	2320.61	2277.73	2359.99	2237.09	2338.85	2176.47
62.9113	2440.25	2549.84	2540.73	2352.87	2370.54	2299.72	2270.08	2214.12	2296.01	2201.06	2320.93	2122.1	2432.61	2398.04	2368.58	2352.34	2278.5	2299.97	2316.63	2272.91	2360.92	2233.01	2338.49	2169.94
62.9654	2432.59	2540.04	2534.11	2339.77	2367.82	2294.03	2265.33	2208.16	2291.82	2196.99	2315.42	2120.32	2423.83	2392.46	2366.79	2348.57	2279.57	2296.65	2312.5	2270.69	2359.44	2226.56	2336.78	2170.96
63.0195	2436.63	2546.25	2525.99	2338.9	2366.83	2292.93	2265.84	2209.95	2295.84	2204.3	2317.27	2125.19	2416.49	2393.06	2365.23	2349.82	2278.19	2296.49	2311.64	2271.57	2354.68	2225.4	2331.4	2167.36
63.0736	2431.06	2538.32	2522.77	2333.53	2358.76	2288.92	2260.49	2206.4	2290.85	2192.65	2310.04	2116.39	2415.92	2384.59	2356.7	2343.74	2272.85	2293.14	2307.77	2269	2352.97	2227.16	2326.35	2164.67
63.1277	2425.71	2531.61	2523.97	2333.34	2361.2	2288.15	2260.15	2206.81	2293.37	2189.29	2306.11	2109.84	2409.87	2378.58	2354.3	2337.67	2267	2290.19	2305.02	2267.69	2352.03	2226.38	2329.84	2165.86
63.1818	2421.12	2527.23	2517.19	2327.93	2355.21	2284.06	2255.03	2201.43	2288.17	2190.78	2304.63	2108.05	2407.04	2376.69	2353.92	2335.1	2265.5	2289.78	2304.66	2264.34	2349.9	2222.87	2329.93	2166.37
63.2359	2416.3	2528.08	2519.08	2331.58	2358.89	2280.73	2254.64	2202.42	2282.14	2191.11	2310.25	2111.41	2402.77	2372.92	2345.01	2332.13	2262.05	2287.45	2302.45	2262	2349.46	2221.71	2326.27	2165.96
63.29	2410.89	2518.89	2509.78	2321.39	2351.62	2276.23	2250.07	2195.14	2279.24	2186.92	2305.77	2109.05	2395.6	2370.72	2340.25	2326.21	2258.76	2278.05	2298.71	2255.4	2346.41	2217.52	2321.29	2162.7
63.3442	2407.87	2513.01	2506.44	2315.21	2349.56	2277.12	2250.89	2190.06	2280.89	2184.29	2304.47	2106.93	2391.55	2367.41	2338.22	2324.49	2258.58	2272.88	2296.96	2255.99	2342.48	2209.42	2317.76	2154.01
63.3983	2405.82	2506.28	2502.47	2308.69	2342.69	2273.13	2244.09	2188.96	2275.55	2180.33	2298.05	2105.37	2388.37	2361.25	2335.9	2324.28	2255.67	2274.11	2295.45	2253.79	2340.52	2208.56	2312.83	2150.63
63.4524	2398.99	2509.14	2496.44	2314.15	2338.22	2268.57	2241.03	2189.68	2272.22	2177.47	2293.04	2101.6	2383.71	2358.17	2329.66	2320.65	2252.32	2271.55	2290.9	2248.11	2335.02	2209.67	2312.3	2150.12
63.5065	2396.32	2503.38	2491.11	2309.43	2338.62	2267.9	2238.48	2185.09	2270.75	2177.08	2290.35	2098.22	2379.76	2354.89	2324.88	2315.78	2251.7	2268.72	2290.91	2250.51	2332.42	2209.49	2310.88	2149.73
63.5606	2395.82	2494.05	2490.2	2304.43	2340.22	2271.44	2237.97	2187.17	2271.17	2176.27	2290.09	2096.14	2379.18	2347.98	2323.91	2311.48	2252.15	2267.1	2290.28	2251.2	2335.16	2207.31	2307.88	2145.94
63.6147	2389.65	2488.84	2481.75	2300.49	2337.02	2264.52	2235.04	2184.96	2269.34	2173.84	2288.7	2092.88	2373.76	2341.1	2320.7	2307.95	2244.49	2264.54	2284.48	2245.37	2332.85	2201.08	2307.28	2140.94
63.6688	2382.13	2486.27	2478.69	2299.21	2333.03	2263.71	2234.25	2179.89	2268.51	2174.18	2285.92	2092.44	2367.69	2337.9	2315.94	2308.26	2240.42	2264.5	2281.95	2242.43	2327.69	2196.47	2305.17	2137.68
63.7229	2379.52	2478.96	2477.02	2295.7	2327.4	2259.6	2231.73	2176.43	2263.68	2168.93	2285.78	2093.92	2357.53	2336.5	2312.53	2304.53	2240.83	2263.87	2281.97	2240.45	2324.62	2196.28	2299.59	2138.37
63.7771	2376.61	2473.69	2471.41	2291.42	2324.5	2254.63	2229.47	2173.93	2260.81	2163.96	2283.03	2092.24	2354.22	2332.2	2307.88	2297.48	2236.03	2260.75	2280.94	2236.22	2322.77	2194.67	2296.65	2137.85
63.8312	2371.97	2472.9	2464.98	2287.65	2322.09	2255.59	2230.7	2172.26	2260.54	2163.59	2278.8	2089.03	2355.75	2327.06	2305.47	2294.57	2233.5	2258.21	2279.17	2236.64	2321.95	2192.64	2295.03	2135.69
63.8853	2370.58	2473.48	2464.01	2284.24	2319.87	2253.72	2228.36	2168.96	2257.41	2163.67	2280.11	2088.51	2350.98	2323.84	2304.4	2293.46	2232.69	2253.64	2275.1	2234.5	2319.95	2193.2	2292.11	2135.68
63.9394	2366.25	2465.71	2460.73	2283.5	2319.6	2252.19	2224.42	2166.03	2255.01	2160.42	2277.44	2085.01	2345.69	2320.23	2297.78	2291.48	2228.66	2252.59	2272.27	2228.93	2318.21	2189.62	2290.89	2133.3
63.9935	2360.81	2455.16	2454.93	2281.33	2315.73	2247.93	2222.71	2164.23	2251.79	2155.08	2272.4	2080.53	2340.25	2316.32	2292.48	2287.92	2224.93	2253.46	2270.31	2227.69	2313.93	2183.1	2288.01	2129.25
64.0476	2353.98	2456.39	2450.96	2274.76	2310.5	2243.69	2223.08	2164.73	2247.75	2153.3	2268.84	2081.43	2336.88	2312.46	2291.68	2283.74	2222.1	2247.41	2267.81	2223.99	2312.58	2178.83	2285.91	2127.08
64.1017	2344.84	2446.57	2443.66	2270.86	2307.47	2240.07	2219.38	2162.73	2244.05	2150.34	2262.62	2080.3	2329.5	2306.52	2287.8	2279.75	2217.23	2242.14	2266.2	2220.38	2313.08	2178.5	2285.7	2125.07
64.1558	2346.09	2445.95	2443.93	2274.57	2309.67	2238.75	2215.64	2161.53	2246.03	2151.2	2261.79	2076.83	2328.77	2300.99	2281.9	2276.12	2215.8	2240.98	2264.34	2222.69	2307.13	2180.61	2281.64	2122.29
64.21	2342.47	2436.87	2439.49	2267.07	2308.47	2236.62	2209.56	2158.14	2241.71	2150.25	2260.47	2072.4	2327.66	2297.84	2278.18	2273.28	2216.43	2240.86	2263.64	2220.54	2304.51	2177.53	2278.64	2126.93
64.2641	2334.93	2446.06	2435.83	2267.5	2307.06	2233.74	2214.43	2158.18	2242.02	2151.29	2259.89	2069.38	2324.11	2291.58	2276.06	2275.56	2214.28	2240.7	2263.81	2216.79	2301.74	2173.67	2278.87	2125.31
64.3182	2327.52	2444.26	2428.37	2261.42	2298.95	2227.74	2207.46	2149.68	2238.16	2148.36	2259.72	2066.75	2319.89	2289.87	2276.25	2273.86	2209.3	2238.01	2261.67	2214.19	2300.29	2172.46	2273.84	2117.62
64.3723	2328.93	2440.6	2430.26	2265.16	2299.18	2233.25	2208.99	2153.27	2237.07	2146.2	2259.2	2063.78	2316.12	2290.64	2275.05	2267.88	2207.5	2236.49	2255.96	2212.59	2297.28	2167.49	2270.82	2113.86
64.4264	2324.75	2430.51	2420.81	2260.45	2295.7	2225.63	2201.26	2146.46	2229.5	2136.39	2253.92	2064.4	2307.83	2286.64	2269.95	2268.38	2205.94	2233.44	2255.95	2207.73	2296.83	2163.93	2268.72	2113.01
64.4805	2320.01	2427.87	2421.59	2254.72	2291.43	2224.1	2202.95	2149.32	2227.96	2136.47	2255.08	2065.28	2307.99	2285.04	2268.26	2267.32	2210.45	2234.6	2253.04	2204.19	2294.65	2164.99	2266.89	2105.63
64.5346	2312.06	2421.75	2419.82	2249.25	2284.94	2221.6	2194.28	2144.78	2222.86	2128.97	2248.88	2057.85	2299.49	2277.56	2266.84	2259.97	2202.52	2229.5	2254.39	2205.29	2290.46	2164.81	2266.04	2107.14
64.5887	2310.96	2419.8	2418.54	2252.21	2287.72	2224.36	2198.82	2144.29	2224.6	2132.01	2247.9	2054.92	2296.03	2271.96	2258.12	2258.92	2195.5	2222.14	2246.62	2203.42	2287.56	2158.05	2264.15	2103.32
64.6429	2304.78	2413.83	2410.29	2251.33	2279.23	2221.99	2196.22	2140.21	2219.42	2129.32	2248.67	2052.69	2296.42	2265.45	2256.61	2250.19	2194.7	2222.15	2244.19	2202.45	2283.42	2161.4	2258.92	2104.09
64.697	2302.46	2412.05	2408.86	2246.28	2286.75	2219.36	2195.61	2143.26	2218.7	2131.42	2241.61	2054.11	2286.06	2267.48	2253.32	2252.53	2191.79	2218.67	2240.57	2194.23	2284.15	2162.18	2255.51	2099.88
64.7511	2298.12	2406.95	2400.61	2238.36	2280.25	2211.78	2191.75	2135.72	2212.44	2129.23	2240.03	2049.6	2280.33	2267.7	2251.83	2247.75	2191.62	2219.38	2239.65	2195.34	2282.13	2160.14	2256.96	2104.88
64.8052	2293.8	2403.37	2403.5	2239.63	2283.52	2214.49	2189.65	2133.73	2216.61	2128.27	2242	2047.64	2278.04	2262.81	2249.2	2245.76	2191.82	2212.4	2239.2	2194.04	2284.68	2154.46	2253.4	2098.69
64.8593	2291.06	2395.28	2397.21	2233.53	2275.62	2211.75	2181.91	2127.47	2212.07	2122.19	2235.03	2046.85	2272.25	2257.3	2242.94	2244.81	2189.86	2210.51	2235.96	2191.84	2280.39	2152.12	2255.76	2098.31
64.9134	2283.23	2399.5	2397.55	2234.03	2275.13	2209.93	2181.4	2129.21	2209.78	2121.23	2236.12	2047.58	2271.63	2253.94	2243.5	2239.75	2183.82	2207.38	2230.98	2189.95	2273.64	2150.11	2249.67	2097.49
64.9675	2284.36	2393.91	2394.68	2228.69	2269.16	2207.74	2175.58	2126.27	2207.23	2114.48	2226.24	2041.8	2268.03	2243.94	2239.9	2235.07	2185.47	2208.01	2229.49	2189.66	2272.11	2146.37	2248.55	2097.01
65.0216	2278.98	2386.84	2393.16	2226.33	2269.16	2204.45	2183.36	2124.89	2207.29	2113.61	2231.09	2042.33	2266.67	2244.96	2234.58	2233.65	2182.02	2206.05	2226.53	2186.97	2271.57	2145.6	2247.7	2085.25
65.0758	2270.38	2381.81	2384.51	2222.38	2267.04	2197.69	2173.49	2120.68	2205.38	2113.26	2230.82	2041.27	2264.54	2242.99	2227.12	2233.41	2173.99	2206.14	2223.8	2182.8	2268.57	2139.07	2243.92	2086.4
65.1299	2276.17	2382.28	2382.78	2227.39	2264.76	2204.19	2177.33	2122.23	2208.55	2113	2226.09	2039.91	2259	2245.21	2240.19	2236.62	2179.94	2209.96	2230.87	2182.62	2266.38	2137	2238.36	2081.3
65.184	2267.76	2371.5	2375.48	2219.84	2257.57	2194.37	2168.42	2114.77	2199.05	2110.37	2217.97	2038.72	2254.32	2237.74	2227.84	2227.42	2174.51	2199.61	2220	2183.38	2267.45	2138.26	2242.48	2086.01
65.2381	2264.27	2367.05	2377.86	2219.49	2257.57	2196.39	2171.67	2120.32	2201.28	2108.64	2220.05	2036.84	2250.96	2238.47	2231.25	2221.51	2173.41	2200.49	2216.62	2174.5	2261.64	2135.87	2239.74	2077.77
65.2922	2262.12	2364.59	2374.24	2216.06	2252.08	2187.72	2166.85	2113.17	2196.37	2103.98	2218.79	2032.14	2245.33	2228.35	2229.46	2222.24	2167.18	2194.66	2214.83	2177.23	2258.69	2133.62	2228.91	2080.92
65.3463	2258.11	2361.55	2369.8	2217.23	2254.96	2190.4	2168.25	2115.4	2193.62	2104.35	2211.11	2024.21	2241.31	2226.15	2222.03	2218.82	2166.51	2190.91	2208.94	2167.73	2257.27	2127.26	2231.89	2076.55
65.4004	2250.53	2357.69	2364.39	2210.52	2247.69	2187.45	2162.19	2108.24	2189.85	2100.92	2210.64	2026.02	2235.96	2218.2	2217.55	2215.62	2162.53	2191.69	2208.25	2170.52	2259.12	2132.36	2227.8	2071.72
65.4545	2244.62	2351.64	2360.81	2211.24	2245.88	2186.18	2159.86	2100.78	2187.84	2100.03	2201.41	2020.28	2228.87	2219.26	2213.66	2208.49	2162.18	2185.48	2205.49	2163.39	2250.8	2126.22	2226.06	2069.72
65.5087	2240.42	2347.15	2357.89	2204.79	2246.54	2184.05	2158.58	2102.54	2183.27	2098.37	2199.72	2018.87	2227.39	2212.46	2209.37	2208.45	2159.66	2182.54	2200.83	2164.39	2255.27	2117.54	2221.22	2070.57
65.5628	2237.55	2348.32	2358.97	2205.45	2244.56	2184.37	2161.42	2102.73	2182.97	2092.36	2202.55	2023.28	2225.74	2210.02	2211.02	2209.68	2157.29	2187.47	2206.81	2163.53	2251.05	2118.71	2222.95	2060.34
65.6169	2235.39	2344.05	2351.98	2203.27	2236.35	2177.81	2152.76	2102.19	2181.92	2093.24	2200.79	2018.35	2221.35	2202.13	2207.29	2202.38	2155.07	2177.74	2201.97	2165.36	2248.05	2115.84	2219.07	2065.74
65.671	2231.26	2343.16	2350.64	2200.56	2237.84	2179.2	2150.03	2098.43	2181.89	2091.67	2202.12	2018.92	2225.08	2206.42	2204.82	2206.92	2153.86	2182.59	2199.64	2162.85	2246.96	2115.52	2215.28	2066.38
65.7251	2231.84	2339.92	2345.71	2196.85	2234.23	2180.24	2149.98	2096.26	2177.96	2084.26	2195.97	2015.03	2221.14	2200.2	2202.8	2200.97	2149.72	2176.2	2197.62	2159.33	2243.13	2113.58	2215.7	2060.97
65.7792	2229.76	2336.44	2346.02	2201.45	2236.57	2173.87	2151.46	2097.98	2178.52	2093.87	2197.2	2014.49	2217.93	2200.52	2201.04	2204.92	2148.44	2178.08	2196.55	2153.51	2234.98	2108.17	2211.42	2062.55
65.8333	2225.8	2334.78	2340.33	2194.5	2229.82	2165.91	2146.86	2095.11	2173.72	2083.63	2191.46	2009.62	2208.05	2195.11	2197.2	2200.89	2143.81	2172.27	2194.11	2153.66	2232.79	2108.76	2211.25	2058.56
65.8874	2218.24	2329.73	2339.96	2195.68	2233.02	2168.12	2150.37	2092	2173.66	2082.74	2193.22	2011.35	2210.84	2196.47	2196.64	2197.3	2143.01	2176.03	2191.05	2141.35	2233.75	2103.12	2207.87	2052.97
65.9416	2213.4	2322.95	2332.96	2188.18	2229.51	2165.2	2143.33	2091.1	2165.49	2077.45	2187.3	2006.35	2198.81	2193.47	2193.88	2191.74	2144.95	2168.06	2188.67	2141.53	2231.65	2104.09	2207.41	2053
65.9957	2210.25	2327.32	2335.06	2190.67	2229.16	2164.99	2144.01	2090.69	2163.79	2083.65	2185.99	2008.22	2195.19	2194.7	2191.84	2197.76	2139.81	2167.68	2191.85	2145.38	2225.55	2099.97	2203.98	2052.49
66.0498	2208.59	2319.85	2328.96	2183.75	2225.28	2161.85	2138.76	2086.85	2161.6	2077.91	2182.58	2001.95	2191.2	2184.1	2184.17	2188.84	2141.14	2163.4	2181.16	2146.17	2224.52	2103.97	2195.35	2042.33
66.1039	2207.31	2324.86	2329.83	2183.73	2223.77	2162.36	2133.4	2082.72	2167.03	2072.67	2183.31	1999.03	2188.24	2176.4	2181.09	2181.91	2130.77	2155.02	2174	2141.07	2221.68	2096.82	2193.53	2043.88
66.158	2199.51	2317.92	2322.21	2178.31	2218.82	2156.96	2130.73	2075.5	2156.66	2066.76	2182.01	1997.13	2183.66	2174.77	2183.85	2181.57	2129.8	2154.3	2180.59	2142.68	2219.92	2099.77	2194.09	2043.44
66.2121	2189.49	2309.81	2322.26	2180.58	2216.89	2156.94	2132.19	2080.9	2156.41	2070.99	2179.28	1996.8	2180.82	2174.56	2173.17	2184.41	2130.03	2153.19	2175.35	2140.39	2218.42	2097.12	2192.99	2041.92
66.2662	2190.02	2304.86	2315.22	2172.9	2211.82	2150.17	2128.06	2071.1	2154.95	2064.88	2175.04	1995.31	2179.8	2176.79	2169.31	2177.72	2126.15	2153.68	2171.19	2134.2	2218.78	2093.27	2193.14	2040.48
66.3203	2189.14	2307.45	2318.48	2177.15	2213.29	2154.89	2128.18	2069.02	2152.57	2067.09	2176.26	1992.02	2178.13	2174.72	2171.8	2170.64	2124.36	2149.3	2172.06	2132.94	2214.11	2093.68	2198.21	2041.31
66.3745	2187.78	2300.81	2313.4	2168.34	2209.65	2149.23	2123.14	2067.64	2146.95	2064.22	2172.83	1989.35	2173.54	2169.52	2170.11	2169.86	2127.81	2148.42	2168.17	2131.79	2214.33	2091.3	2193.47	2038.48
66.4286	2183.15	2302.09	2309.35	2168.92	2209.58	2153.65	2126.63	2062.91	2151.22	2064.39	2170.54	1994.01	2173.39	2167.45	2168.3	2170.08	2123.37	2146.92	2170.25	2127.16	2210.01	2086.52	2186.92	2028.98
66.4827	2180.55	2295.85	2308.48	2163.49	2200.34	2147.39	2119	2062.72	2145.54	2058.65	2169.12	1985.44	2167	2161.49	2163.46	2167.5	2119.84	2146.64	2168.44	2125.75	2207.49	2083.14	2184.67	2031.35
66.5368	2175.1	2293.75	2313.36	2160.87	2203.46	2148.04	2119.82	2064.94	2146.47	2056.44	2168.5	1990.26	2164.73	2161.84	2165.55	2167.51	2119.73	2148.37	2163.55	2123.85	2206.96	2083.11	2186.42	2030.4
66.5909	2170.43	2289.19	2303.01	2159.63	2197.55	2139.65	2113.78	2059.63	2142.89	2052.1	2163.99	1985.73	2159.4	2158.12	2159.6	2164.89	2117.46	2142.62	2162.19	2123.18	2204.5	2079.98	2186.53	2026.17
66.645	2174.57	2291.01	2301.15	2163.82	2201.49	2144.7	2116.93	2066.65	2143.18	2057.22	2161.46	1982.78	2154.95	2156.1	2157.63	2156.65	2108.66	2135.85	2156.76	2120.4	2201.23	2074.73	2179.52	2022.7
66.6991	2169.01	2282.65	2297.11	2158.27	2194.51	2139.15	2110.56	2060.75	2136.13	2049.93	2157.48	1983.63	2147.76	2156.15	2154.32	2159.6	2108.05	2134.64	2159.2	2124.01	2200.54	2072.27	2180.29	2019.33
66.7532	2158.27	2280.43	2294.02	2152.05	2194.43	2134.77	2109.94	2052.93	2138.27	2048.55	2153.86	1977.94	2148.08	2150.55	2149.07	2157.66	2110.22	2130.41	2156.55	2118.05	2199.36	2070.26	2174.2	2016.5
66.8074	2160.74	2277.21	2293.15	2149.54	2189.99	2131.33	2102.01	2052	2133	2043.49	2149.2	1972.98	2142.95	2145.11	2149.6	2152.33	2105.17	2129.5	2150.92	2111.57	2197.78	2070.07	2169.88	2015.87
66.8615	2160.51	2278.63	2295.48	2150.66	2188.62	2133.7	2110.83	2050.4	2130.72	2042.97	2154.68	1974.06	2147.32	2145.45	2151.54	2153.07	2105.96	2130.29	2149.55	2109.9	2188.1	2066.29	2168.8	2009.78
66.9156	2155.91	2271.1	2291.46	2146.32	2183.96	2127.55	2103.37	2049.34	2130.12	2040.1	2147.88	1972.08	2143.86	2141.92	2147.02	2153.17	2105.56	2132.15	2148.21	2108.61	2186.54	2067.15	2164.4	2010.83
66.9697	2150.84	2270.5	2286.05	2141.76	2183.74	2126.79	2102.09	2047.17	2127.05	2035.47	2147.03	1968.58	2136.42	2139.99	2145.48	2152.44	2100.67	2130.3	2146.39	2104.94	2184.62	2062.22	2159.95	2006.76
67.0238	2146.69	2267.71	2283.49	2139.02	2183.48	2124.55	2099.31	2045.59	2123.07	2034.6	2144.36	1967.64	2133.12	2136.32	2141.81	2150.08	2101.23	2128.6	2148.69	2102.92	2182.71	2058.54	2158.63	2006.22
67.0779	2147.88	2270.5	2285.15	2144.43	2180.7	2127.48	2103.52	2045.48	2122.07	2035.99	2144.3	1966.34	2134.16	2134.13	2138.02	2145.36	2100.37	2126.35	2147.03	2101.43	2179.76	2058.66	2156.72	2009.62
67.132	2143.75	2262.18	2280.49	2137.78	2175.74	2123.98	2097.46	2040.1	2118.16	2032.28	2137.3	1960.47	2130.45	2130.38	2137.01	2142.96	2098.04	2121.34	2141.12	2097.58	2177.98	2059.09	2154.05	2010.82
67.1861	2136.68	2258.04	2279.34	2134.95	2175.88	2122.71	2093.57	2038.52	2116.51	2031.54	2135.92	1961.19	2127.41	2127.51	2137.12	2142.85	2095.79	2120.02	2141.09	2095.36	2177.08	2059.08	2154.71	2007.95
67.2403	2135.27	2257.37	2275.47	2131.57	2173.97	2118.08	2092.2	2036.68	2115.51	2026.84	2137.01	1959.76	2127.34	2123.94	2131.76	2136.08	2091.49	2116.84	2139.88	2093.77	2174.4	2057.21	2154.21	2004.19
67.2944	2133.12	2252.37	2271.65	2129.12	2170.38	2110.72	2087.03	2033.2	2112.24	2023.06	2133.68	1951.78	2123.38	2123.86	2128.14	2131.26	2085.01	2112.49	2133.82	2090.22	2170.16	2050.28	2150.52	2001.04
67.3485	2129.01	2252.51	2268.1	2125.25	2169.04	2106.68	2083.3	2028.24	2110.31	2022.34	2128.83	1952.09	2117.36	2125.04	2127.51	2130.44	2081.44	2106.86	2131.42	2088.08	2169.79	2047.7	2148.28	1995.01
67.4026	2124.47	2252.46	2267.37	2123.01	2167.44	2104.94	2083.13	2028.15	2108.23	2020.5	2125.72	1950.99	2115.54	2122.62	2125.42	2128.01	2081.69	2104.25	2129.19	2085.88	2167.55	2048.14	2145.04	1993.2
67.4567	2121.71	2245.96	2265.59	2121.42	2165.52	2103.58	2077.6	2027.86	2103.72	2017.64	2121.92	1945.89	2115.09	2119.47	2122.98	2126.33	2080.13	2105.23	2127.78	2082.47	2163.07	2044.59	2142.52	1994.15
67.5108	2119.55	2241.35	2260.38	2118.8	2164.29	2101.42	2074.91	2023.52	2101.59	2015.77	2118.95	1945.99	2111.68	2117.16	2119.16	2125.31	2076.41	2100.19	2124.87	2080.18	2163.69	2041.8	2138.1	1992.69
67.5649	2116.51	2239.82	2257.91	2118.75	2160.56	2100.19	2074.83	2024.29	2099.48	2014.02	2118.68	1944.27	2106.75	2113.92	2116.92	2121.42	2074.33	2096.86	2120.04	2078.15	2163.18	2043.46	2134.78	1990.46
67.619	2114.85	2238.02	2254.96	2114.52	2155.65	2098.55	2068.12	2024.22	2096.02	2011.06	2117.47	1941.94	2105.36	2109.38	2115.5	2118.7	2075.59	2098.44	2119.34	2076.7	2159.47	2046.24	2136.57	1987.72
67.6732	2112.64	2239.91	2251.5	2114.64	2160.86	2100.12	2074.22	2021.54	2097.62	2012.56	2122.54	1942.86	2106.42	2109.33	2113.59	2121.14	2074.46	2099.49	2119.33	2076.68	2155.47	2044.09	2134	1986.02
67.7273	2106.81	2232.55	2242.64	2109.36	2154.91	2094.45	2066.71	2015.75	2092.05	2005.91	2119.6	1936.91	2098.6	2108.3	2110.2	2115.29	2068.61	2098.89	2117.84	2073.91	2154.34	2039.97	2132.89	1983.82
67.7814	2103.71	2227.92	2246.33	2109.01	2154.43	2094.88	2068.03	2015.21	2092.92	2003.87	2116.1	1935.5	2094.4	2104.43	2103.61	2111.71	2065.84	2093.83	2113.03	2070.33	2157.11	2033.82	2134.12	1980.97
67.8355	2108.43	2224.95	2246.28	2107.54	2153.56	2089.97	2066.73	2010.75	2092.63	2002.26	2112.17	1935.01	2095.24	2103.91	2101.89	2109.56	2060.28	2088.9	2111.88	2068.7	2152.83	2031.5	2128.22	1978.44
67.8896	2100.35	2228.55	2243.53	2102.56	2150.86	2086.45	2067	2011.72	2087.02	2003.79	2114.14	1932.73	2092.06	2101.86	2099.22	2109.9	2058.92	2086.12	2110.93	2065.05	2150.35	2029.79	2122.24	1974.72
[truncated: 501 more rows]

## Sheet: Figure3f
	PHT1-Sb27			PHT1-SbNC			PHT1
	Dose	Response		Dose	Response		Dose	Response
[truncated: 14 more rows]

## Sheet: Figure4b
	Measurement 1																															Measurement 2
[truncated: 2,084 more rows]
[truncated: 42 more columns]

[truncated: 17 more sheets: Figure 4c , Figure 4d, Sup.Figure 2b, Sup.Figure2c, Sup.Figure2d, Sup.Figure2e, Sup.Figure 3, Sup.Figure 4c, Sup. Figure 10a, Sup. Figure 12a, Sup. Figure 12b (Left), Sup. Figure 12b (Right), Sup. Figure 13a, Sup. Figure 13b, Sup. Figure 13c-WB, Sup. Figure 13c _SDSPAGEgel, Sup. Figure 13c]
